# Supplementary material for: Reductional Meiosis I Chromosome Segregation Is Established by Coordination of Key Meiotic Kinases
Source: Dev Cell. 2019 May 20;49(4):526–541.e5. doi: 10.1016/j.devcel.2019.04.003 (PMC6547162; doi:10.1016/j.devcel.2019.04.003)
Supplement: Table S1. List of Saccharomyces cerevisiae Strains Used in This Study, Related to STAR Methods [file mmc2.xlsx]

## Sheet: TableS1_revised
AM strain	Relevant genotype	Used in figure(s)…
2261	cdc20::pCLB2-CDC20::KanMX6/cdc20::pCLB2-CDC20::KanMX6	4E-F
	SGO1-6HA::TRP1/SGO1-6HA::TRP1
6987	his3::HIS3p-GFP-TUB1-HIS3/ his3::HIS3p-GFP-TUB1-HIS3	S3G
	PDS1-tdTomato::KITRP1/PDS1-tdTomato::KITRP1
8067	cdc20::pCLB2-CDC20::KanMX6/cdc20::pCLB2-CDC20::KanMX6	1A-C, 4E-F, S1A-E, S5A-B, S6D-E
9464	cdc20::pCLB2-CDC20::KanMX6/cdc20::pCLB2-CDC20::KanMX6	4E-F
	SGO1-6HA::TRP1/ SGO1-6HA::TRP1
	spo13Δ::KanMX6/spo13Δ::KanMX6
11633	ndt80Δ::LEU2/ndt80Δ::LEU2	S1G, S3H
11699	cdc20::pCLB2-CDC20::KanMX6/cdc20::pCLB2-CDC20::KanMX6	S6F
	SPO13-3FLAG::KanMX6/SPO13-3FLAG::KanMX6
13716	REC8-GFP::URA3/ REC8-GFP::URA3	3C-E, 7C-E, S3I, S7C-E
	PDS1-tdTomato::KITRP1/PDS1-tdTomato::KITRP1
	MTW1-tdTomato::NatMX6/MTW1-tdTomato::NatMX6
14051	cdc20::pCLB2-CDC20::KanMX6/cdc20::pCLB2-CDC20::KanMX6	1A, S1A-B
	CDC5-3V5/CDC5-3V5
14052	cdc20::pCLB2-CDC20::KanMX6/cdc20::pCLB2-CDC20::KanMX6	1A, S1A-B
	CDC5-3V5/CDC5-3V5
	spo13Δ::KanMX6/spo13Δ::KanMX6
14542	cdc20::pCLB2-CDC20::KanMX6/cdc20::pCLB2-CDC20::KanMX6	S6D-E
	SGO1-6HA::TRP1/SGO1-6HA::TRP1
	RTS1-3V5::TRP1/RTS1-3V5::TRP1
14544	cdc20::pCLB2-CDC20::KanMX6/cdc20::pCLB2-CDC20::KanMX6	S6D-E
	SGO1-6HA::TRP1/SGO1-6HA::TRP1
	RTS1-3V5::TRP1/RTS1-3V5::TRP1
	cdc5::pCLB2-CDC5::KanMX6/cdc5::pCLB2-CDC5::KanMX6
15119	SPC42-tdTomato::NatMX6/SPC42-tdTomato::NatMX6	S3A
	PDS1-tdTomato::KITRP1/PDS1-tdTomato::KITRP1
	leu2::pURA3-TetR-GFP::LEU2/leu2::hisG
	CEN5::tetOx224::HIS3/CEN5
	mam1Δ::TRP1/mam1Δ::TRP1
15128	cdc20::pCLB2-CDC20::KanMX6/cdc20::pCLB2-CDC20::KanMX6	1A, S1A-B
	CDC5-3V5/CDC5-3V5
	spo13::spo13-m2::LEU2/spo13::spo13-m2::LEU2
15133	REC8-GFP::URA3/ REC8-GFP::URA3	7C-E, S7C-E
	PDS1-tdTomato::KITRP1/PDS1-tdTomato::KITRP1
	MTW1-tdTomato::NatMX6/MTW1-tdTomato::NatMX6
	spo13Δ::KanMX6/spo13Δ::KanMX6
15190	SPC42-tdTomato::NatMX6/SPC42-tdTomato::NatMX6	S3A, S7F
	PDS1-tdTomato::KITRP1/PDS1-tdTomato::KITRP1
	leu2::pURA3-TetR-GFP::LEU2/leu2::hisG
	CEN5::tetOx224::HIS3/CEN5
15717	cdc20::pCLB2-CDC20::KanMX6/cdc20::pCLB2-CDC20::KanMX6	1B-C, S1C-E
	SPO13-3FLAG::KanMX6/SPO13-3FLAG::KanMX6
	CDC5-3V5/CDC5-3V5
15718	cdc20::pCLB2-CDC20::KanMX6/cdc20::pCLB2-CDC20::KanMX6	1B-C, S1C-E
	spo13::spo13-m2-3FLAG::KanMX6/spo13::spo13-m2-3FLAG::KanMX6
	CDC5-3V5/CDC5-3V5
15719	cdc20::pCLB2-CDC20::KanMX6/cdc20::pCLB2-CDC20::KanMX6	S6F
	SGO1-6HA::TRP1/SGO1-6HA::TRP1
	RTS1-3V5::TRP1/RTS1-3V5::TRP1
	SPO13-3FLAG::KanMX6/ SPO13-3FLAG::KanMX6
15797	cdc20::pCLB2-CDC20::KanMX6/cdc20::pCLB2-CDC20::KanMX6	1B-C, S1E
	CDC5-3V5/CDC5-3V5
	spo13::KanMX6::pCUP1-SPO13-3FLAG::xhsv/
	spo13::KanMX6::pCUP1-SPO13-3FLAG::xhsv
15798	cdc20::pCLB2-CDC20::KanMX6/cdc20::pCLB2-CDC20::KanMX6	1B-C, S1E
	CDC5-3V5/CDC5-3V5
	spo13::KanMX6::pCUP1-spo13-m2-3FLAG::xhsv/
	spo13::KanMX6::pCUP1-spo13-m2-3FLAG::xhsv
15996	cdc20::pCLB2-CDC20::KanMX6/cdc20::pCLB2-CDC20::KanMX6	S6F
	SGO1-6HA::TRP1/SGO1-6HA::TRP1
	RTS1-3V5::TRP1/RTS1-3V5::TRP1
	spo13::KanMX6::pCUP1-SPO13-3FLAG::xhsv/
	spo13::KanMX6::pCUP1-SPO13-3FLAG::xhsv
16001	URA3/URA3, LEU2/LEU2	4A
	cdc20::pCLB2-CDC20::KanMX6/cdc20::pCLB2-CDC20::KanMX6
	SGO1-yEGFP::KanMX6/SGO1-yEGFP::KanMX6
	MTW1-tdTomato::NatMX6/MTW1-tdTomato::NatMX6
16059	URA3/URA3, LEU2/LEU2	4A
	cdc20::pCLB2-CDC20::KanMX6/cdc20::pCLB2-CDC20::KanMX6
	SGO1-yEGFP::KanMX6/SGO1-yEGFP::KanMX6
	MTW1-tdTomato::NatMX6/MTW1-tdTomato::NatMX6
	spo13Δ::KanMX6/spo13Δ::KanMX6
16378	pGAL1-NDT80::TRP1/pGAL1-NDT80::TRP1	S6G-H
	ura3::pGPD1-GAL4(848).ER::URA3/ura3::pGPD1-GAL4(848).ER::URA3
	REC8-GFP::URA3/ REC8-GFP::URA3
	PDS1-tdTomato::KITRP1/PDS1-tdTomato::KITRP1
	MTW1-tdTomato::NatMX6/MTW1-tdTomato::NatMX6
	SPO13-3FLAG::KanMX6/SPO13-3FLAG::KanMX6
16520	pGAL1-NDT80::TRP1/pGAL1-NDT80::TRP1	S6G-H
	ura3::pGPD1-GAL4(848).ER::URA3/ura3::pGPD1-GAL4(848).ER::URA3
	REC8-GFP::URA3/ REC8-GFP::URA3
	PDS1-tdTomato::KITRP1/PDS1-tdTomato::KITRP1
	MTW1-tdTomato::NatMX6/MTW1-tdTomato::NatMX6
	spo13::KanMX6::pCUP1-SPO13-3FLAG::xhsv/
	spo13::KanMX6::pCUP1-SPO13-3FLAG::xhsv
16887	cdc20::pCLB2-CDC20::KanMX6/cdc20::pCLB2-CDC20::KanMX6	S5A
	loxp-6HA-Dbf4/loxp-6HA-Dbf4
	HRR25-3FLAG::NatMX6/HRR25-3FLAG::NatMX6
16888	cdc20::pCLB2-CDC20::KanMX6/cdc20::pCLB2-CDC20::KanMX6	S5A
	loxp-6HA-Dbf4/loxp-6HA-Dbf4
	HRR25-3FLAG::NatMX6/HRR25-3FLAG::NatMX6
	mam1Δ::TRP1/mam1Δ::TRP1
16890	cdc20::pCLB2-CDC20::KanMX6/cdc20::pCLB2-CDC20::KanMX6	S5A
	loxp-6HA-Dbf4/loxp-6HA-Dbf4
	HRR25-3FLAG::NatMX6/HRR25-3FLAG::NatMX6
	spo13Δ::LEU2/spo13Δ::LEU2
17481	pGAL1-NDT80::TRP1/pGAL1-NDT80::TRP1	S6G-H
	ura3::pGPD1-GAL4(848).ER::URA3/ura3::pGPD1-GAL4(848).ER::URA3
	REC8-GFP::URA3/ REC8-GFP::URA3
	PDS1-tdTomato::KITRP1/PDS1-tdTomato::KITRP1
	MTW1-tdTomato::NatMX6/MTW1-tdTomato::NatMX6
	SPO13-3FLAG::KanMX6/SPO13-3FLAG::KanMX6
	sgo1::HphMX6::pCLB2-SGO1/sgo1::HphMX6::pCLB2-SGO1
17482	pGAL1-NDT80::TRP1/pGAL1-NDT80::TRP1	S6G-H
	ura3::pGPD1-GAL4(848).ER::URA3/ura3::pGPD1-GAL4(848).ER::URA3
	REC8-GFP::URA3/ REC8-GFP::URA3
	PDS1-tdTomato::KITRP1/PDS1-tdTomato::KITRP1
	MTW1-tdTomato::NatMX6/MTW1-tdTomato::NatMX6
	spo13::KanMX6::pCUP1-SPO13-3FLAG::xhsv/spo13::KanMX6::pCUP1-SPO13-3FLAG::xhsv
	sgo1::HphMX6::pCLB2-SGO1/sgo1::HphMX6::pCLB2-SGO1
17483	ndd1::HphMX6::pSCC1-NDD1/ndd1::HphMX6::pSCC1-NDD1	S7A-B
	clb4Δ::His3MX6/clb4Δ::His3MX6
	SGO1-yEGFP::KanMX6/SGO1-yEGFP::KanMX6
	MTW1-tdTomato::NatMX6/MTW1-tdTomato::NatMX6
	PDS1-tdTomato::KITRP1/PDS1-tdTomato::KITRP1
17485	ndd1::HphMX6::pSCC1-NDD1/ndd1::HphMX6::pSCC1-NDD1	S7A-B
	clb4Δ::His3MX6/clb4Δ::His3MX6
	SGO1-yEGFP::KanMX6/SGO1-yEGFP::KanMX6
	MTW1-tdTomato::NatMX6/MTW1-tdTomato::NatMX6
	PDS1-tdTomato::KITRP1/PDS1-tdTomato::KITRP1
	spo13Δ::LEU2/spo13Δ::LEU2
17487	ndd1::HphMX6::pSCC1-NDD1/ndd1::HphMX6::pSCC1-NDD1	S7A-B
	clb4Δ::His3MX6/clb4Δ::His3MX6
	sgo1::sgo1(Δdb)-yEGFP::KanMX6/sgo1::sgo1(Δdb)-yEGFP::KanMX6
	MTW1-tdTomato::NatMX6/MTW1-tdTomato::NatMX6
	PDS1-tdTomato::KITRP1/PDS1-tdTomato::KITRP1
17492	cdc20::pCLB2-CDC20::KanMX6/cdc20::pCLB2-CDC20::KanMX6	S1C-D
	SPO13-3FLAG::KanMX6/SPO13-3FLAG::KanMX6
	CDC5-3V5/CDC5-3V5
	mam1Δ::TRP1/mam1Δ::TRP1
17493	cdc20::pCLB2-CDC20::KanMX6/cdc20::pCLB2-CDC20::KanMX6	S1C-D
	spo13::spo13-m2-3FLAG::KanMX6/spo13::spo13-m2-3FLAG::KanMX6
	CDC5-3V5/CDC5-3V5
	mam1Δ::TRP1/mam1Δ::TRP1
17494	SPC42-tdTomato::NatMX6/SPC42-tdTomato::NatMX6	S3A
	PDS1-tdTomato::KITRP1/PDS1-tdTomato::KITRP1
	leu2::pURA3-TetR-GFP::LEU2/leu2::hisG
	CEN5::tetOx224::HIS3/CEN5
	spo13::spo13-m2::LEU2/spo13::spo13-m2::LEU2
17544	SPC42-tdTomato::NatMX6/SPC42-tdTomato::NatMX6	S3A
	PDS1-tdTomato::KITRP1/PDS1-tdTomato::KITRP1
	leu2::pURA3-TetR-GFP::LEU2/leu2::hisG
	CEN5::tetOx224::HIS3/CEN5
	spo13::spo13-m2::LEU2/spo13::spo13-m2::LEU2
	mam1Δ::TRP1/mam1Δ::TRP1
17734	ndd1::HphMX6::pSCC1-NDD1/ndd1::HphMX6::pSCC1-NDD1	S7A-B
	clb4Δ::His3MX6/clb4Δ::His3MX6
	sgo1::sgo1(Δdb)-yEGFP::KanMX6/sgo1::sgo1(Δdb)-yEGFP::KanMX6
	MTW1-tdTomato::NatMX6/MTW1-tdTomato::NatMX6
	PDS1-tdTomato::KITRP1/PDS1-tdTomato::KITRP1
	spo13Δ::LEU2/spo13Δ::LEU2
17888	REC8-GFP::URA3/ REC8-GFP::URA3	7C-E
	PDS1-tdTomato::KITRP1/PDS1-tdTomato::KITRP1
	MTW1-tdTomato::NatMX6/MTW1-tdTomato::NatMX6
	SGO1-GBP::His3MX6/SGO1-GBP::His3MX6
17889	REC8-GFP::URA3/ REC8-GFP::URA3	7C-E
	PDS1-tdTomato::KITRP1/PDS1-tdTomato::KITRP1
	MTW1-tdTomato::NatMX6/MTW1-tdTomato::NatMX6
	SGO1-GBP::His3MX6/SGO1-GBP::His3MX6
	spo13Δ::KanMX6/spo13Δ::KanMX6
17890	REC8-GFP::URA3/ REC8-GFP::URA3	S7G-I
	PDS1-tdTomato::KITRP1/PDS1-tdTomato::KITRP1
	MTW1-tdTomato::NatMX6/MTW1-tdTomato::NatMX6
	sgo1(Y47A;Q50A;S52A)::HphMX6/sgo1(Y47A;Q50A;S52A)::HphMX6
17891	REC8-GFP::URA3/ REC8-GFP::URA3	S7G-I
	PDS1-tdTomato::KITRP1/PDS1-tdTomato::KITRP1
	MTW1-tdTomato::NatMX6/MTW1-tdTomato::NatMX6
	spo13Δ::KanMX6/spo13Δ::KanMX6
	sgo1(Y47A;Q50A;S52A)::HphMX6/sgo1(Y47A;Q50A;S52A)::HphMX6
18507	pGAL1-NDT80::TRP1/pGAL1-NDT80::TRP1	6C-E
	ura3::pGPD1-GAL4(848).ER::URA3/ura3::pGPD1-GAL4(848).ER::URA3
	REC8-GFP::URA3/ REC8-GFP::URA3
	PDS1-tdTomato::KITRP1/PDS1-tdTomato::KITRP1
	MTW1-tdTomato::NatMX6/MTW1-tdTomato::NatMX6
18508	pGAL1-NDT80::TRP1/pGAL1-NDT80::TRP1	6C-E
	ura3::pGPD1-GAL4(848).ER::URA3/ura3::pGPD1-GAL4(848).ER::URA3
	REC8-GFP::URA3/ REC8-GFP::URA3
	PDS1-tdTomato::KITRP1/PDS1-tdTomato::KITRP1
	MTW1-tdTomato::NatMX6/MTW1-tdTomato::NatMX6
	hrr25-as1::HIS3::hrr25::KanMX4/hrr25-as1::HIS3::hrr25::KanMX4
18509	pGAL1-NDT80::TRP1/pGAL1-NDT80::TRP1	6C-E
	ura3::pGPD1-GAL4(848).ER::URA3/ura3::pGPD1-GAL4(848).ER::URA3
	REC8-GFP::URA3/ REC8-GFP::URA3
	PDS1-tdTomato::KITRP1/PDS1-tdTomato::KITRP1
	MTW1-tdTomato::NatMX6/MTW1-tdTomato::NatMX6
	spo13Δ::HphMX6/spo13Δ::HphMX6
18510	pGAL1-NDT80::TRP1/pGAL1-NDT80::TRP1	6C-E
	ura3::pGPD1-GAL4(848).ER::URA3/ura3::pGPD1-GAL4(848).ER::URA3
	REC8-GFP::URA3/ REC8-GFP::URA3
	PDS1-tdTomato::KITRP1/PDS1-tdTomato::KITRP1
	MTW1-tdTomato::NatMX6/MTW1-tdTomato::NatMX6
	hrr25-as1::HIS3::hrr25::KanMX4/hrr25-as1::HIS3::hrr25::KanMX4
	spo13Δ::HphMX6/spo13Δ::HphMX6
18955	pGAL1-NDT80::TRP1/pGAL1-NDT80::TRP1	6C-E
	ura3::pGPD1-GAL4(848).ER::URA3/ura3::pGPD1-GAL4(848).ER::URA3
	REC8-GFP::URA3/ REC8-GFP::URA3
	PDS1-tdTomato::KITRP1/PDS1-tdTomato::KITRP1
	MTW1-tdTomato::NatMX6/MTW1-tdTomato::NatMX6
	cdc7::cdc7-as3::KanMX6/cdc7::cdc7-as3::KanMX6
18956	pGAL1-NDT80::TRP1/pGAL1-NDT80::TRP1	6C-E
	ura3::pGPD1-GAL4(848).ER::URA3/ura3::pGPD1-GAL4(848).ER::URA3
	REC8-GFP::URA3/ REC8-GFP::URA3
	PDS1-tdTomato::KITRP1/PDS1-tdTomato::KITRP1
	MTW1-tdTomato::NatMX6/MTW1-tdTomato::NatMX6
	hrr25-as1::HIS3::hrr25::KanMX4/hrr25-as1::HIS3::hrr25::KanMX4
	cdc7::cdc7-as3::KanMX6/cdc7::cdc7-as3::KanMX6
18957	pGAL1-NDT80::TRP1/pGAL1-NDT80::TRP1	6C-E
	ura3::pGPD1-GAL4(848).ER::URA3/ura3::pGPD1-GAL4(848).ER::URA3
	REC8-GFP::URA3/ REC8-GFP::URA3
	PDS1-tdTomato::KITRP1/PDS1-tdTomato::KITRP1
	MTW1-tdTomato::NatMX6/MTW1-tdTomato::NatMX6
	spo13Δ::HphMX6/spo13Δ::HphMX6
	cdc7::cdc7-as3::KanMX6/cdc7::cdc7-as3::KanMX6
18958	pGAL1-NDT80::TRP1/pGAL1-NDT80::TRP1	6C-E
	ura3::pGPD1-GAL4(848).ER::URA3/ura3::pGPD1-GAL4(848).ER::URA3
	REC8-GFP::URA3/ REC8-GFP::URA3
	PDS1-tdTomato::KITRP1/PDS1-tdTomato::KITRP1
	MTW1-tdTomato::NatMX6/MTW1-tdTomato::NatMX6
	hrr25-as1::HIS3::hrr25::KanMX4/hrr25-as1::HIS3::hrr25::KanMX4
	spo13Δ::HphMX6/spo13Δ::HphMX6
	cdc7::cdc7-as3::KanMX6/cdc7::cdc7-as3::KanMX6
19273	REC8-GFP::URA3/REC8-GFP::URA3	7F-G
	leu2::pURA3-TetR-tdTomato::LEU2/leu2::hisG
	CEN5::tetOx224::HIS3/CEN5
19274	REC8-GFP::URA3/REC8-GFP::URA3	7F-G
	leu2::pURA3-TetR-tdTomato::LEU2/leu2::hisG
	CEN5::tetOx224::HIS3/CEN5
	spo13Δ::HphMX6/spo13Δ::HphMX6
19275	REC8-GFP::URA3/REC8-GFP::URA3	7F-G
	leu2::pURA3-TetR-tdTomato::LEU2/leu2::hisG
	CEN5::tetOx224::HIS3/CEN5
	SGO1-GBP::His3MX6/SGO1-GBP::His3MX6
19276	REC8-GFP::URA3/REC8-GFP::URA3	7F-G
	leu2::pURA3-TetR-tdTomato::LEU2/leu2::hisG
	CEN5::tetOx224::HIS3/CEN5
	mam1Δ::KanMX6/mam1Δ::KanMX6
19282	REC8-GFP::URA3/REC8-GFP::URA3	7F-G
	leu2::pURA3-TetR-tdTomato::LEU2/leu2::hisG
	CEN5::tetOx224::HIS3/CEN5
	SGO1-GBP::His3MX6/SGO1-GBP::His3MX6
	spo13Δ::HphMX6/spo13Δ::HphMX6
19283	REC8-GFP::URA3/REC8-GFP::URA3	7F-G
	leu2::pURA3-TetR-tdTomato::LEU2/leu2::hisG
	CEN5::tetOx224::HIS3/CEN5
	SGO1-GBP::His3MX6/SGO1-GBP::His3MX6
	mam1Δ::KanMX6/mam1Δ::KanMX6
19284	REC8-GFP::URA3/REC8-GFP::URA3	7F-G
	leu2::pURA3-TetR-tdTomato::LEU2/leu2::hisG
	CEN5::tetOx224::HIS3/CEN5
	spo13Δ::HphMX6/spo13Δ::HphMX6
	mam1Δ::KanMX6/mam1Δ::KanMX6
19285	REC8-GFP::URA3/REC8-GFP::URA3	7F-G
	leu2::pURA3-TetR-tdTomato::LEU2/leu2::hisG
	CEN5::tetOx224::HIS3/CEN5
	SGO1-GBP::His3MX6/SGO1-GBP::His3MX6
	mam1Δ::KanMX6/mam1Δ::KanMX6
	spo13Δ::HphMX6/spo13Δ::HphMX6
19560	SPC42-tdTomato::NatMX6/SPC42-tdTomato::NatMX6	S7J
	PDS1-tdTomato::KITRP1/PDS1-tdTomato::KITRP1
	trp1::TetR-ymEos3.2::LEU2/leu2::hisG
	CEN5::tetOx224::HIS3/CEN5
	nkp1::KanMX6::pIME2-NKP1-nfGFP::HphMX6/
	nkp1::KanMX6::pIME2-NKP1-nfGFP::HphMX6
19561	SPC42-tdTomato::NatMX6/SPC42-tdTomato::NatMX6	S7J
	PDS1-tdTomato::KITRP1/PDS1-tdTomato::KITRP1
	trp1::TetR-ymEos3.2::LEU2/leu2::hisG
	CEN5::tetOx224::HIS3/CEN5
	nkp1::KanMX6::pIME2-NKP1-nfGFP::HphMX6/
	nkp1::KanMX6::pIME2-NKP1-nfGFP::HphMX6
	spo13Δ::KanMX6/spo13Δ::KanMX6
19562	SPC42-tdTomato::NatMX6/SPC42-tdTomato::NatMX6	S7J
	PDS1-tdTomato::KITRP1/PDS1-tdTomato::KITRP1
	trp1::TetR-ymEos3.2::LEU2/leu2::hisG
	CEN5::tetOx224::HIS3/CEN5
	nkp1::KanMX6::pIME2-NKP1-nfGFP::HphMX6/
	nkp1::KanMX6::pIME2-NKP1-nfGFP::HphMX6
	SGO1-GBP::His3MX6/SGO1-GBP::His3MX6
19563	SPC42-tdTomato::NatMX6/SPC42-tdTomato::NatMX6	S7J
	PDS1-tdTomato::KITRP1/PDS1-tdTomato::KITRP1
	trp1::TetR-ymEos3.2::LEU2/leu2::hisG
	CEN5::tetOx224::HIS3/CEN5
	nkp1::KanMX6::pIME2-NKP1-nfGFP::HphMX6/
	nkp1::KanMX6::pIME2-NKP1-nfGFP::HphMX6
	spo13Δ::KanMX6/spo13Δ::KanMX6
	SGO1-GBP::His3MX6/SGO1-GBP::His3MX6
19944	pGAL1-NDT80::TRP1/pGAL1-NDT80::TRP1	6F
	ura3::pGPD1-GAL4(848).ER::URA3/ura3::pGPD1-GAL4(848).ER::URA3
	SPC42-tdTomato::NatMX6/SPC42-tdTomato::NatMX6
	PDS1-tdTomato::KITRP1/PDS1-tdTomato::KITRP1
	leu2::pURA3-TetR-GFP::LEU2/leu2::hisG
	CEN5::tetOx224::HIS3/CEN5
19945	pGAL1-NDT80::TRP1/pGAL1-NDT80::TRP1	6F
	ura3::pGPD1-GAL4(848).ER::URA3/ura3::pGPD1-GAL4(848).ER::URA3
	SPC42-tdTomato::NatMX6/SPC42-tdTomato::NatMX6
	PDS1-tdTomato::KITRP1/PDS1-tdTomato::KITRP1
	leu2::pURA3-TetR-GFP::LEU2/leu2::hisG
	CEN5::tetOx224::HIS3/CEN5
	spo13Δ::HphMX6/spo13Δ::HphMX6
19946	pGAL1-NDT80::TRP1/pGAL1-NDT80::TRP1	6F
	ura3::pGPD1-GAL4(848).ER::URA3/ura3::pGPD1-GAL4(848).ER::URA3
	SPC42-tdTomato::NatMX6/SPC42-tdTomato::NatMX6
	PDS1-tdTomato::KITRP1/PDS1-tdTomato::KITRP1
	leu2::pURA3-TetR-GFP::LEU2/leu2::hisG
	CEN5::tetOx224::HIS3/CEN5
	spo13Δ::HphMX6/spo13Δ::HphMX6
	cdc7::cdc7-as3::KanMX6/cdc7::cdc7-as3::KanMX6
19947	pGAL1-NDT80::TRP1/pGAL1-NDT80::TRP1	6F
	ura3::pGPD1-GAL4(848).ER::URA3/ura3::pGPD1-GAL4(848).ER::URA3
	SPC42-tdTomato::NatMX6/SPC42-tdTomato::NatMX6
	PDS1-tdTomato::KITRP1/PDS1-tdTomato::KITRP1
	leu2::pURA3-TetR-GFP::LEU2/leu2::hisG
	CEN5::tetOx224::HIS3/CEN5
	spo13Δ::HphMX6/spo13Δ::HphMX6
	hrr25-as1::HIS3::hrr25Δ::KanMX4/hrr25-as1::HIS3::hrr25Δ::KanMX4
19948	pGAL1-NDT80::TRP1/pGAL1-NDT80::TRP1	6F
	ura3::pGPD1-GAL4(848).ER::URA3/ura3::pGPD1-GAL4(848).ER::URA3
	SPC42-tdTomato::NatMX6/SPC42-tdTomato::NatMX6
	PDS1-tdTomato::KITRP1/PDS1-tdTomato::KITRP1
	leu2::pURA3-TetR-GFP::LEU2/leu2::hisG
	CEN5::tetOx224::HIS3/CEN5
	spo13Δ::HphMX6/spo13Δ::HphMX6
	hrr25-as1::HIS3::hrr25Δ::KanMX4/hrr25-as1::HIS3::hrr25Δ::KanMX4
	cdc7::cdc7-as3::KanMX6/cdc7::cdc7-as3::KanMX6
19994	REC8-GFP::URA3/ REC8-GFP::URA3	S7C-E
	PDS1-tdTomato::KITRP1/PDS1-tdTomato::KITRP1
	MTW1-tdTomato::NatMX6/MTW1-tdTomato::NatMX6
	sgo1::sgo1(Δdb)::KanMX6/sgo1::sgo1(Δdb)::KanMX6
19995	REC8-GFP::URA3/ REC8-GFP::URA3	S7C-E
	PDS1-tdTomato::KITRP1/PDS1-tdTomato::KITRP1
	MTW1-tdTomato::NatMX6/MTW1-tdTomato::NatMX6
	sgo1::sgo1(Δdb)::KanMX6/sgo1::sgo1(Δdb)::KanMX6
	spo13Δ::HphMX6/ spo13Δ::HphMX6
20033	REC8-GFP::URA3/ REC8-GFP::URA3	3C-E
	PDS1-tdTomato::KITRP1/PDS1-tdTomato::KITRP1
	MTW1-tdTomato::NatMX6/MTW1-tdTomato::NatMX6
	spo13Δ::HphMX6/spo13Δ::HphMX6
20147	SPC42-tdTomato::NatMX6/SPC42-tdTomato::NatMX6	S7F
	PDS1-tdTomato::KITRP1/PDS1-tdTomato::KITRP1
	leu2::pURA3-TetR-GFP::LEU2/leu2::hisG
	CEN5::tetOx224::HIS3/CEN5
	sgo1::sgo1(Δdb)::KanMX6/sgo1::sgo1(Δdb)::KanMX6
20148	SPC42-tdTomato::NatMX6/SPC42-tdTomato::NatMX6	S7F
	PDS1-tdTomato::KITRP1/PDS1-tdTomato::KITRP1
	leu2::pURA3-TetR-GFP::LEU2/leu2::hisG
	CEN5::tetOx224::HIS3/CEN5
	spo13Δ::HphMX6/spo13Δ::HphMX6
	sgo1::sgo1(Δdb)::KanMX6/sgo1::sgo1(Δdb)::KanMX6
20218	LEU2/LEU2	4B
	RTS1-EGFP::KanMX4/RTS1-EGFP::KanMX4
	PDS1-tdTomato::KITRP1/PDS1-tdTomato::KITRP1
	MTW1-tdTomato::NatMX6/MTW1-tdTomato::NatMX6
20219	RTS1-EGFP::KanMX4/RTS1-EGFP::KanMX4	4B
	PDS1-tdTomato::KITRP1/PDS1-tdTomato::KITRP1
	MTW1-tdTomato::NatMX6/MTW1-tdTomato::NatMX6
	spo13Δ::LEU2/spo13Δ::LEU2
20317	pGAL1-NDT80::TRP1/pGAL1-NDT80::TRP1	6F
	ura3::pGPD1-GAL4(848).ER::URA3/ura3::pGPD1-GAL4(848).ER::URA3
	SPC42-tdTomato::NatMX6/SPC42-tdTomato::NatMX6
	PDS1-tdTomato::KITRP1/PDS1-tdTomato::KITRP1
	leu2::pURA3-TetR-GFP::LEU2/leu2::hisG
	CEN5::tetOx224::HIS3/CEN5
	cdc7::cdc7-as3::KanMX6/cdc7::cdc7-as3::KanMX6
20318	pGAL1-NDT80::TRP1/pGAL1-NDT80::TRP1	6F
	ura3::pGPD1-GAL4(848).ER::URA3/ura3::pGPD1-GAL4(848).ER::URA3
	SPC42-tdTomato::NatMX6/SPC42-tdTomato::NatMX6
	PDS1-tdTomato::KITRP1/PDS1-tdTomato::KITRP1
	leu2::pURA3-TetR-GFP::LEU2/leu2::hisG
	CEN5::tetOx224::HIS3/CEN5
	hrr25-as1::HIS3::hrr25Δ::KanMX4/hrr25-as1::HIS3::hrr25Δ::KanMX4
20319	PDS1-tdTomato::KITRP1/PDS1-tdTomato::KITRP1	6F
	leu2::pURA3-TetR-GFP::LEU2/leu2::hisG
	CEN5::tetOx224::HIS3/CEN5
	hrr25-as1::HIS3::hrr25Δ::KanMX4/hrr25-as1::HIS3::hrr25Δ::KanMX4
	cdc7::cdc7-as3::KanMX6/cdc7::cdc7-as3::KanMX6
	pIME4::NAT::pCUP-IME4/pIME4::NAT::pCUP-IME4	S1F
	MTW1-tdTomato::NATMX6/MTW1-tdTomato::NatMX6
20870	Spo13-yEGFP::KANMX6/Spo13-yEGFP::KANMX6
21192	REC8-GFP::URA3/ REC8-GFP::URA3	S7G-I
	PDS1-tdTomato::KITRP1/PDS1-tdTomato::KITRP1
	MTW1-tdTomato::NatMX6/MTW1-tdTomato::NatMX6
	sgo1(Y47A;Q50A;S52A)-GBP::His3MX6/sgo1(Y47A;Q50A;S52A)-GBP::His3MX6
21193	REC8-GFP::URA3/ REC8-GFP::URA3	S7G-I
	PDS1-tdTomato::KITRP1/PDS1-tdTomato::KITRP1
	MTW1-tdTomato::NatMX6/MTW1-tdTomato::NatMX6
	spo13Δ::KanMX6/spo13Δ::KanMX6
	sgo1(Y47A;Q50A;S52A)-GBP::His3MX6/sgo1(Y47A;Q50A;S52A)-GBP::His3MX6
21412	cdc20::pCLB2-CDC20::KanMX6/cdc20::pCLB2-CDC20::KanMX6	S5B
	HRR25-6HA::TRP1/HRR25-6HA::TRP1
	CDC7-6HIS-3FLAG::URA3/CDC7-6HIS-3FLAG::URA3
21413	cdc20::pCLB2-CDC20::KanMX6/cdc20::pCLB2-CDC20::KanMX6	S5B
	HRR25-6HA::TRP1/HRR25-6HA::TRP1
	CDC7-6HIS-3FLAG::URA3/CDC7-6HIS-3FLAG::URA3
	mam1Δ::KanMX6/mam1Δ::KanMX6
21415	dc20::pCLB2-CDC20::KanMX6/cdc20::pCLB2-CDC20::KanMX6	S5B
	HRR25-6HA::TRP1/HRR25-6HA::TRP1
	CDC7-6HIS-3FLAG::URA3/CDC7-6HIS-3FLAG::URA3
	spo13Δ::HphMX6/spo13Δ::HphMX6
22190	rec8::REC8-GFP::LEU2::KanMX4/rec8::REC8-GFP::LEU2::KanMX4	5D-F
	MTW1-tdTomato::NatMX6/MTW1-tdTomato::NatMX6
	PDS1-tdTomato::KITRP1/PDS1-tdTomato::KITRP1
22191	rec8::REC8-GFP::LEU2::KanMX4/rec8::REC8-GFP::LEU2::KanMX4	5D-F
	MTW1-tdTomato::NatMX6/MTW1-tdTomato::NatMX6
	PDS1-tdTomato::KITRP1/PDS1-tdTomato::KITRP1
	spo13Δ::HphMX6/spo13Δ::HphMX6
22194	rec8::rec8-24A-GFP::LEU2::KanMX4/rec8::rec8-24A-GFP::LEU2::KanMX4	5D-F
	MTW1-tdTomato::NatMX6/MTW1-tdTomato::NatMX6
	PDS1-tdTomato::KITRP1/PDS1-tdTomato::KITRP1
22195	rec8::rec8-24A-GFP::LEU2::KanMX4/rec8::rec8-24A-GFP::LEU2::KanMX4	5D-F
	MTW1-tdTomato::NatMX6/MTW1-tdTomato::NatMX6
	PDS1-tdTomato::KITRP1/PDS1-tdTomato::KITRP1
	spo13Δ::HphMX6/spo13Δ::HphMX6
22196	rec8::rec8-poloA-GFP::LEU2::KanMX4/rec8::rec8-poloA-GFP::LEU2::KanMX4	5D-F
	MTW1-tdTomato::NatMX6/MTW1-tdTomato::NatMX6
	PDS1-tdTomato::KITRP1/PDS1-tdTomato::KITRP1
22197	rec8::rec8-poloA-GFP::LEU2::KanMX4/rec8::rec8-poloA-GFP::LEU2::KanMX4	5D-F
	MTW1-tdTomato::NatMX6/MTW1-tdTomato::NatMX6
	PDS1-tdTomato::KITRP1/PDS1-tdTomato::KITRP1
	spo13Δ::HphMX6/spo13Δ::HphMX6
22346	SPC42-tdTomato::NatMX6/SPC42-tdTomato::NatMX6	5G
	PDS1-tdTomato::KITRP1/PDS1-tdTomato::KITRP1
	leu2::pURA3-TetR-GFP::HphMX6/leu2::hisG
	CEN5::tetOx224::HIS3/CEN5
	rec8::REC8-3HA::LEU2::KanMX4/rec8::REC8-3HA::LEU2::KanMX4
22347	SPC42-tdTomato::NatMX6/SPC42-tdTomato::NatMX6	5G
	PDS1-tdTomato::KITRP1/PDS1-tdTomato::KITRP1
	leu2::pURA3-TetR-GFP::HphMX6/leu2::hisG
	CEN5::tetOx224::HIS3/CEN5
	rec8::REC8-3HA::LEU2::KanMX4/rec8::REC8-3HA::LEU2::KanMX4
	spo13Δ::HphMX6/spo13Δ::HphMX6
22350	SPC42-tdTomato::NatMX6/SPC42-tdTomato::NatMX6	5G
	PDS1-tdTomato::KITRP1/PDS1-tdTomato::KITRP1
	leu2::pURA3-TetR-GFP::HphMX6/leu2::hisG
	CEN5::tetOx224::HIS3/CEN5
	rec8::rec8-24A-3HA::LEU2::KanMX4/rec8::rec8-24A-3HA::LEU2::KanMX4
22351	SPC42-tdTomato::NatMX6/SPC42-tdTomato::NatMX6	5G
	PDS1-tdTomato::KITRP1/PDS1-tdTomato::KITRP1
	leu2::pURA3-TetR-GFP::HphMX6/leu2::hisG
	CEN5::tetOx224::HIS3/CEN5
	rec8::rec8-24A-3HA::LEU2::KanMX4/rec8::rec8-24A-3HA::LEU2::KanMX4
	spo13Δ::HphMX6/spo13Δ::HphMX6
22352	SPC42-tdTomato::NatMX6/SPC42-tdTomato::NatMX6	5G
	PDS1-tdTomato::KITRP1/PDS1-tdTomato::KITRP1
	leu2::pURA3-TetR-GFP::HphMX6/leu2::hisG
	CEN5::tetOx224::HIS3/CEN5
	rec8::rec8-poloA-3HA::LEU2::KanMX4/rec8::rec8-poloA-3HA::LEU2::KanMX4
22353	SPC42-tdTomato::NatMX6/SPC42-tdTomato::NatMX6	5G
	PDS1-tdTomato::KITRP1/PDS1-tdTomato::KITRP1
	leu2::pURA3-TetR-GFP::HphMX6/leu2::hisG
	CEN5::tetOx224::HIS3/CEN5
	rec8::rec8-poloA-3HA::LEU2::KanMX4/rec8::rec8-poloA-3HA::LEU2::KanMX4
	spo13Δ::HphMX6/spo13Δ::HphMX6
22604	pGAL1-NDT80::TRP1/pGAL1-NDT80::TRP1	5A-B, S4A-C, S6A-C
	ura3::pGPD1-GAL4(848).ER::URA3/ura3::pGPD1-GAL4(848).ER::URA3
	cdc20::HphMX6::pCLB2-CDC20/cdc20::HphMX6::pCLB2-CDC20
22605	pGAL1-NDT80::TRP1/pGAL1-NDT80::TRP1	4C-D, S6A-C
	ura3::pGPD1-GAL4(848).ER::URA3/ura3::pGPD1-GAL4(848).ER::URA3
	cdc20::HphMX6::pCLB2-CDC20/cdc20::HphMX6::pCLB2-CDC20
	SGO1-6HA::TRP1/SGO1-6HA::TRP1
22606	pGAL1-NDT80::TRP1/pGAL1-NDT80::TRP1	S6A-C
	ura3::pGPD1-GAL4(848).ER::URA3/ura3::pGPD1-GAL4(848).ER::URA3
	cdc20::HphMX6::pCLB2-CDC20/cdc20::HphMX6::pCLB2-CDC20
	SGO1-6HA::TRP1/SGO1-6HA::TRP1
	cdc7::cdc7-as3::KanMX6/cdc7::cdc7-as3::KanMX6
22607	pGAL1-NDT80::TRP1/pGAL1-NDT80::TRP1	S6A-C
	ura3::pGPD1-GAL4(848).ER::URA3/ura3::pGPD1-GAL4(848).ER::URA3
	cdc20::HphMX6::pCLB2-CDC20/cdc20::HphMX6::pCLB2-CDC20
	SGO1-6HA::TRP1/SGO1-6HA::TRP1
	hrr25-as1::HIS3::hrr25::KanMX4/hrr25-as1::HIS3::hrr25::KanMX4
22608	pGAL1-NDT80::TRP1/pGAL1-NDT80::TRP1	S6A-C
	ura3::pGPD1-GAL4(848).ER::URA3/ura3::pGPD1-GAL4(848).ER::URA3
	cdc20::HphMX6::pCLB2-CDC20/cdc20::HphMX6::pCLB2-CDC20
	SGO1-6HA::TRP1/SGO1-6HA::TRP1
	cdc7::cdc7-as3::KanMX6/cdc7::cdc7-as3::KanMX6
	hrr25-as1::HIS3::hrr25::KanMX4/hrr25-as1::HIS3::hrr25::KanMX4
22710	pGAL1-NDT80::TRP1/pGAL1-NDT80::TRP1	S5C
	ura3::pGPD1-GAL4(848).ER::URA3/ura3::pGPD1-GAL4(848).ER::URA3
	his3::pCUP1-GFP-REC8(110-500)-LacI::HIS3/his3::pCUP1-GFP-REC8(110-500)-LacI::HIS3
	lys2::LEU2::lacOx256/lys2::LEU2::lacOx256
	PDS1-tdTomato-KITRP1/PDS1-tdTomato-KITRP1
22711	pGAL1-NDT80::TRP1/pGAL1-NDT80::TRP1	S5C
	ura3::pGPD1-GAL4(848).ER::URA3/ura3::pGPD1-GAL4(848).ER::URA3
	his3::pCUP1-GFP-REC8(110-500)-LacI::HIS3/his3::pCUP1-GFP-REC8(110-500)-LacI::HIS3
	lys2::LEU2::lacOx256/lys2::LEU2::lacOx256
	PDS1-tdTomato-KITRP1/PDS1-tdTomato-KITRP1
	cdc7::cdc7-as3::KanMX6/cdc7::cdc7-as3::KanMX6
	hrr25-as1::HIS3::hrr25::KanMX4/hrr25-as1::HIS3::hrr25::KanMX4
22717	his3::pCUP1-GFP-rec8-poloA(110-531)-LacI::HIS3/his3::pCUP1-GFP-REC8(110-531)-LacI::HIS3	S4D-F
	lys2::LEU2::lacOx256/lys2::LEU2::lacOx256
	PDS1-tdTomato-KITRP1/PDS1-tdTomato-KITRP1
	spo13Δ::HphMX6/spo13Δ::HphMX6
22718	his3::pCUP1-GFP-rec8-poloA(110-531)-LacI::HIS3/his3::pCUP1-GFP-REC8(110-531)-LacI::HIS3	S4D-F
	lys2::LEU2::lacOx256/lys2::LEU2::lacOx256
	PDS1-tdTomato-KITRP1/PDS1-tdTomato-KITRP1
	spo13Δ::HphMX6/spo13Δ::HphMX6
22857	pGAL1-NDT80::TRP1/pGAL1-NDT80::TRP1	S5C
	ura3::pGPD1-GAL4(848).ER::URA3/ura3::pGPD1-GAL4(848).ER::URA3
	his3::pCUP1-GFP-REC8(110-500)-LacI::HIS3/his3::pCUP1-GFP-REC8(110-500)-LacI::HIS3
	lys2::LEU2::lacOx256/lys2::LEU2::lacOx256
	PDS1-tdTomato-KITRP1/PDS1-tdTomato-KITRP1
	spo13Δ::HphMX6/spo13Δ::HphMX6
22858	pGAL1-NDT80::TRP1/pGAL1-NDT80::TRP1	S5C
	ura3::pGPD1-GAL4(848).ER::URA3/ura3::pGPD1-GAL4(848).ER::URA3
	his3::pCUP1-GFP-REC8(110-500)-LacI::HIS3/his3::pCUP1-GFP-REC8(110-500)-LacI::HIS3
	lys2::LEU2::lacOx256/lys2::LEU2::lacOx256
	PDS1-tdTomato-KITRP1/PDS1-tdTomato-KITRP1
	cdc7::cdc7-as3::KanMX6/cdc7::cdc7-as3::KanMX6
22859	pGAL1-NDT80::TRP1/pGAL1-NDT80::TRP1	S5C
	ura3::pGPD1-GAL4(848).ER::URA3/ura3::pGPD1-GAL4(848).ER::URA3
	his3::pCUP1-GFP-REC8(110-500)-LacI::HIS3/his3::pCUP1-GFP-REC8(110-500)-LacI::HIS3
	lys2::LEU2::lacOx256/lys2::LEU2::lacOx256
	PDS1-tdTomato-KITRP1/PDS1-tdTomato-KITRP1
	hrr25-as1::HIS3::hrr25::KanMX4/hrr25-as1::HIS3::hrr25::KanMX4
22861	pGAL1-NDT80::TRP1/pGAL1-NDT80::TRP1	S5C
	ura3::pGPD1-GAL4(848).ER::URA3/ura3::pGPD1-GAL4(848).ER::URA3
	his3::pCUP1-GFP-REC8(110-500)-LacI::HIS3/his3::pCUP1-GFP-REC8(110-500)-LacI::HIS3
	lys2::LEU2::lacOx256/lys2::LEU2::lacOx256
	PDS1-tdTomato-KITRP1/PDS1-tdTomato-KITRP1
	spo13Δ::HphMX6/spo13Δ::HphMX6
	cdc7::cdc7-as3::KanMX6/cdc7::cdc7-as3::KanMX6
22862	pGAL1-NDT80::TRP1/pGAL1-NDT80::TRP1	S5C
	ura3::pGPD1-GAL4(848).ER::URA3/ura3::pGPD1-GAL4(848).ER::URA3
	his3::pCUP1-GFP-REC8(110-500)-LacI::HIS3/his3::pCUP1-GFP-REC8(110-500)-LacI::HIS3
	lys2::LEU2::lacOx256/lys2::LEU2::lacOx256
	PDS1-tdTomato-KITRP1/PDS1-tdTomato-KITRP1
	spo13Δ::HphMX6/spo13Δ::HphMX6
	hrr25-as1::HIS3::hrr25::KanMX4/hrr25-as1::HIS3::hrr25::KanMX4
22863	pGAL1-NDT80::TRP1/pGAL1-NDT80::TRP1	S5C
	ura3::pGPD1-GAL4(848).ER::URA3/ura3::pGPD1-GAL4(848).ER::URA3
	his3::pCUP1-GFP-REC8(110-500)-LacI::HIS3/his3::pCUP1-GFP-REC8(110-500)-LacI::HIS3
	lys2::LEU2::lacOx256/lys2::LEU2::lacOx256
	PDS1-tdTomato-KITRP1/PDS1-tdTomato-KITRP1
	spo13Δ::HphMX6/spo13Δ::HphMX6
	cdc7::cdc7-as3::KanMX6/cdc7::cdc7-as3::KanMX6
	hrr25-as1::HIS3::hrr25::KanMX4/hrr25-as1::HIS3::hrr25::KanMX4
23095	his3::pCUP1-GFP-REC8(110-531)-LacI::HIS3/his3::pCUP1-GFP-REC8(110-531)-LacI::HIS3	S4D-F
	lys2::LEU2::lacOx256/lys2::LEU2::lacOx256
	PDS1-tdTomato-KITRP1/PDS1-tdTomato-KITRP1
23096	his3::pCUP1-GFP-REC8(110-531)-LacI::HIS3/his3::pCUP1-GFP-REC8(110-531)-LacI::HIS3	S4D-F
	lys2::LEU2::lacOx256/lys2::LEU2::lacOx256
	PDS1-tdTomato-KITRP1/PDS1-tdTomato-KITRP1
	spo13Δ::HphMX6/spo13Δ::HphMX6
23097	his3::pCUP1-GFP-rec8-24A(110-531)-LacI::HIS3/his3::pCUP1-GFP-REC8(110-531)-LacI::HIS3	S4D-F
	lys2::LEU2::lacOx256/lys2::LEU2::lacOx256
	PDS1-tdTomato-KITRP1/PDS1-tdTomato-KITRP1
23098	his3::pCUP1-GFP-rec8-24A(110-531)-LacI::HIS3/his3::pCUP1-GFP-REC8(110-531)-LacI::HIS3	S4D-F
	lys2::LEU2::lacOx256/lys2::LEU2::lacOx256
	PDS1-tdTomato-KITRP1/PDS1-tdTomato-KITRP1
	spo13Δ::HphMX6/spo13Δ::HphMX6
23322	REC8-GFP::URA3/ REC8-GFP::URA3	3F-G
	trp1::TetR-tdTomato::LEU2/trp1::hisG
	CEN5::tetOx224::HIS3/CEN5
	CDC14-mNeptune2::LEU2/CDC14-mNeptune2::LEU2
23323	REC8-GFP::URA3/ REC8-GFP::URA3	3F
	trp1::TetR-tdTomato::LEU2/trp1::hisG
	CEN5::tetOx224::HIS3/CEN5
	CDC14-mNeptune2::LEU2/CDC14-mNeptune2::LEU2
	spo13Δ::HphMX6/spo13Δ::HphMX6
23420	pGAL1-NDT80::TRP1/pGAL1-NDT80::TRP1	6B
	ura3::pGPD1-GAL4(848).ER::URA3/ura3::pGPD1-GAL4(848).ER::URA3
	cdc20::HphMX6::pCLB2-CDC20/cdc20::HphMX6::pCLB2-CDC20
	SPO13-3FLAG::KanMX6/SPO13-3FLAG::KanMX6
23566	ura3::pCLB2-CDC5::URA3/ura3::pCLB2-CDC5::URA3	2E-F, 2H, S2B, S2F-G, S3E-F
	CDC14-ymEos3.2::KanMX6/CDC14-ymEos3.2::KanMX6
	trp1::TetR-tdTomato::LEU2/trp1::hisG
	CEN5::tetOx224::HIS3/CEN5
	MTW1-GBP::His3MX6/MTW1-GBP::His3MX6
23567	ura3::pCLB2-CDC5::URA3/ura3::pCLB2-CDC5::URA3	2E-F, 2H, S2B, S2F-G, S3E-F
	CDC14-ymEos3.2::KanMX6/CDC14-ymEos3.2::KanMX6
	trp1::TetR-tdTomato::LEU2/trp1::hisG
	CEN5::tetOx224::HIS3/CEN5
	MTW1-GBP::His3MX6/MTW1-GBP::His3MX6
	spo13Δ::NatMX6/spo13Δ::NatMX6
23568	ura3::pCLB2-CDC5::URA3/ura3::pCLB2-CDC5::URA3	2H
	CDC14-ymEos3.2::KanMX6/CDC14-ymEos3.2::KanMX6
	trp1::TetR-tdTomato::LEU2/trp1::hisG
	CEN5::tetOx224::HIS3/CEN5
	MTW1-GBP::His3MX6/MTW1-GBP::His3MX6
	mam1Δ::TRP1/mam1Δ::TRP1
23569	ura3::pCLB2-CDC5::URA3/ura3::pCLB2-CDC5::URA3	2H
	CDC14-ymEos3.2::KanMX6/CDC14-ymEos3.2::KanMX6
	trp1::TetR-tdTomato::LEU2/trp1::hisG
	CEN5::tetOx224::HIS3/CEN5
	MTW1-GBP::His3MX6/MTW1-GBP::His3MX6
	spo13Δ::NatMX6/spo13Δ::NatMX6
	mam1Δ::TRP1/mam1Δ::TRP1
23570	ura3::pCLB2-CDC5::URA3/ura3::pCLB2-CDC5::URA3	2E-F, 2H, S2B, S2F-G, S3E-F
	CDC14-ymEos3.2::KanMX6/CDC14-ymEos3.2::KanMX6
	trp1::TetR-tdTomato::LEU2/trp1::hisG
	CEN5::tetOx224::HIS3/CEN5
	MTW1-GBP::His3MX6/MTW1-GBP::His3MX6
	cdc5::hphMX6::pSPO21-CDC5-nfGFP::xhsv/CDC5
23571	ura3::pCLB2-CDC5::URA3/ura3::pCLB2-CDC5::URA3	2E-F, 2H, S2B, S2F-G, S3E-F
	CDC14-ymEos3.2::KanMX6/CDC14-ymEos3.2::KanMX6
	trp1::TetR-tdTomato::LEU2/trp1::hisG
	CEN5::tetOx224::HIS3/CEN5
	MTW1-GBP::His3MX6/MTW1-GBP::His3MX6
	cdc5::hphMX6::pSPO21-CDC5-nfGFP::xhsv/CDC5
	spo13Δ::NatMX6/spo13Δ::NatMX6
23572	ura3::pCLB2-CDC5::URA3/ura3::pCLB2-CDC5::URA3	2H
	CDC14-ymEos3.2::KanMX6/CDC14-ymEos3.2::KanMX6
	trp1::TetR-tdTomato::LEU2/trp1::hisG
	CEN5::tetOx224::HIS3/CEN5
	MTW1-GBP::His3MX6/MTW1-GBP::His3MX6
	cdc5::hphMX6::pSPO21-CDC5-nfGFP::xhsv/CDC5
	mam1Δ::TRP1/mam1Δ::TRP1
23573	ura3::pCLB2-CDC5::URA3/ura3::pCLB2-CDC5::URA3	2H
	CDC14-ymEos3.2::KanMX6/CDC14-ymEos3.2::KanMX6
	trp1::TetR-tdTomato::LEU2/trp1::hisG
	CEN5::tetOx224::HIS3/CEN5
	MTW1-GBP::His3MX6/MTW1-GBP::His3MX6
	cdc5::hphMX6::pSPO21-CDC5-nfGFP::xhsv/CDC5
	spo13Δ::NatMX6/spo13Δ::NatMX6
	mam1Δ::TRP1/mam1Δ::TRP1
23686	CDC14-mRuby3::URA3/CDC14-mRuby3::URA3	6G, S5D-E
	leu2::pURA3-TetR-GFP::LEU2/leu2::hisG
	CEN5::tetOx224::HIS3/CEN5
23687	CDC14-mRuby3::URA3/CDC14-mRuby3::URA3	6G, S5D-E
	leu2::pURA3-TetR-GFP::LEU2/leu2::hisG
	CEN5::tetOx224::HIS3/CEN5
	spo13Δ::HphMX6/spo13Δ::HphMX6
23688	CDC14-mRuby3::URA3/CDC14-mRuby3::URA3	6G
	leu2::pURA3-TetR-GFP::LEU2/leu2::hisG
	CEN5::tetOx224::HIS3/CEN5
	sgo1::KanMX6::pCLB2-SGO1/sgo1::KanMX6::pCLB2-SGO1
23689	CDC14-mRuby3::URA3/CDC14-mRuby3::URA3	6G
	leu2::pURA3-TetR-GFP::LEU2/leu2::hisG
	CEN5::tetOx224::HIS3/CEN5
	hrr25-as1::HIS3::hrr25Δ::KanMX4/hrr25-as1::HIS3::hrr25Δ::KanMX4
23690	CDC14-mRuby3::URA3/CDC14-mRuby3::URA3	6G
	leu2::pURA3-TetR-GFP::LEU2/leu2::hisG
	CEN5::tetOx224::HIS3/CEN5
	spo13Δ::HphMX6/spo13Δ::HphMX6
	hrr25-as1::HIS3::hrr25Δ::KanMX4/hrr25-as1::HIS3::hrr25Δ::KanMX4
23691	CDC14-mRuby3::URA3/CDC14-mRuby3::URA3	6G
	leu2::pURA3-TetR-GFP::LEU2/leu2::hisG
	CEN5::tetOx224::HIS3/CEN5
	spo13Δ::HphMX6/spo13Δ::HphMX6
	sgo1::KanMX6::pCLB2-SGO1/sgo1::KanMX6::pCLB2-SGO1
23692	CDC14-mRuby3::URA3/CDC14-mRuby3::URA3	6G
	leu2::pURA3-TetR-GFP::LEU2/leu2::hisG
	CEN5::tetOx224::HIS3/CEN5
	sgo1::KanMX6::pCLB2-SGO1/sgo1::KanMX6::pCLB2-SGO1
	hrr25-as1::HIS3::hrr25Δ::KanMX4/hrr25-as1::HIS3::hrr25Δ::KanMX4
23693	CDC14-mRuby3::URA3/CDC14-mRuby3::URA3	6G
	leu2::pURA3-TetR-GFP::LEU2/leu2::hisG
	CEN5::tetOx224::HIS3/CEN5
	spo13Δ::HphMX6/spo13Δ::HphMX6
	sgo1::KanMX6::pCLB2-SGO1/sgo1::KanMX6::pCLB2-SGO1
	hrr25-as1::HIS3::hrr25Δ::KanMX4/hrr25-as1::HIS3::hrr25Δ::KanMX4
23948	pGAL1-NDT80::TRP1/pGAL1-NDT80::TRP1	4C-D
	ura3::pGPD1-GAL4(848).ER::URA3/ura3::pGPD1-GAL4(848).ER::URA3
	cdc20::HphMX6::pCLB2-CDC20/cdc20::HphMX6::pCLB2-CDC20
	SGO1-6HA::TRP1/SGO1-6HA::TRP1
	spo13Δ::NatMX6/spo13Δ::NatMX6
24089	ura3::pCLB2-CDC5::URA3/ura3::pCLB2-CDC5::URA3	2B, S2C-E
	cdc20::pCLB2-CDC20::KanMX6/cdc20::pCLB2-CDC20::KanMX6
	trp1::TetR-tdTomato::LEU2/trp1::hisG
	CEN5::tetOx224::HIS3/CEN5
	MTW1-GBP::His3MX6/MTW1-GBP::His3MX6
24090	ura3::pCLB2-CDC5::URA3/ura3::pCLB2-CDC5::URA3	2B, S2C-E
	cdc20::pCLB2-CDC20::KanMX6/cdc20::pCLB2-CDC20::KanMX6
	trp1::TetR-tdTomato::LEU2/trp1::hisG
	CEN5::tetOx224::HIS3/CEN5
	MTW1-GBP::His3MX6/MTW1-GBP::His3MX6
	spo13Δ::NatMX6/spo13Δ::NatMX6
24091	ura3::pCLB2-CDC5::URA3/ura3::pCLB2-CDC5::URA3	2B, S2C
	cdc20::pCLB2-CDC20::KanMX6/cdc20::pCLB2-CDC20::KanMX6
	trp1::TetR-tdTomato::LEU2/trp1::hisG
	CEN5::tetOx224::HIS3/CEN5
	MTW1-GBP::His3MX6/MTW1-GBP::His3MX6
	mam1Δ::TRP1/mam1Δ::TRP1
24092	ura3::pCLB2-CDC5::URA3/ura3::pCLB2-CDC5::URA3	2B, S2C
	cdc20::pCLB2-CDC20::KanMX6/cdc20::pCLB2-CDC20::KanMX6
	trp1::TetR-tdTomato::LEU2/trp1::hisG
	CEN5::tetOx224::HIS3/CEN5
	MTW1-GBP::His3MX6/MTW1-GBP::His3MX6
	spo13Δ::NatMX6/spo13Δ::NatMX6
	mam1Δ::TRP1/mam1Δ::TRP1
24093	ura3::pCLB2-CDC5::URA3/ura3::pCLB2-CDC5::URA3	S2C, S2D-E
	cdc20::pCLB2-CDC20::KanMX6/cdc20::pCLB2-CDC20::KanMX6
	trp1::TetR-tdTomato::LEU2/trp1::hisG
	CEN5::tetOx224::HIS3/CEN5
	MTW1-GBP::His3MX6/MTW1-GBP::His3MX6
	cdc5::hphMX6::pSPO21-CDC5-nfGFP::xhsv/CDC5
24094	ura3::pCLB2-CDC5::URA3/ura3::pCLB2-CDC5::URA3	S2C, S2D-E
	cdc20::pCLB2-CDC20::KanMX6/cdc20::pCLB2-CDC20::KanMX6
	trp1::TetR-tdTomato::LEU2/trp1::hisG
	CEN5::tetOx224::HIS3/CEN5
	MTW1-GBP::His3MX6/MTW1-GBP::His3MX6
	cdc5::hphMX6::pSPO21-CDC5-nfGFP::xhsv/CDC5
	spo13Δ::NatMX6/spo13Δ::NatMX6
24095	ura3::pCLB2-CDC5::URA3/ura3::pCLB2-CDC5::URA3	S2C
	cdc20::pCLB2-CDC20::KanMX6/cdc20::pCLB2-CDC20::KanMX6
	trp1::TetR-tdTomato::LEU2/trp1::hisG
	CEN5::tetOx224::HIS3/CEN5
	MTW1-GBP::His3MX6/MTW1-GBP::His3MX6
	cdc5::hphMX6::pSPO21-CDC5-nfGFP::xhsv/CDC5
	mam1Δ::TRP1/mam1Δ::TRP1
24096	ura3::pCLB2-CDC5::URA3/ura3::pCLB2-CDC5::URA3	S2C
	cdc20::pCLB2-CDC20::KanMX6/cdc20::pCLB2-CDC20::KanMX6
	trp1::TetR-tdTomato::LEU2/trp1::hisG
	CEN5::tetOx224::HIS3/CEN5
	MTW1-GBP::His3MX6/MTW1-GBP::His3MX6
	cdc5::hphMX6::pSPO21-CDC5-nfGFP::xhsv/CDC5
	spo13Δ::NatMX6/spo13Δ::NatMX6
	mam1Δ::TRP1/mam1Δ::TRP1
24101	ura3::pCLB2-CDC5::URA3/ura3::pCLB2-CDC5::URA3	2C
	cdc20::pCLB2-CDC20::KanMX6/cdc20::pCLB2-CDC20::KanMX6
	LRS4-6HA::TRP1/LRS4-6HA::TRP1
	MTW1-GBP::His3MX6/MTW1-GBP::His3MX6
24102	ura3::pCLB2-CDC5::URA3/ura3::pCLB2-CDC5::URA3	2C
	cdc20::pCLB2-CDC20::KanMX6/cdc20::pCLB2-CDC20::KanMX6
	LRS4-6HA::TRP1/LRS4-6HA::TRP1
	MTW1-GBP::His3MX6/MTW1-GBP::His3MX6
	spo13Δ::NatMX6/spo13Δ::NatMX6
24103	ura3::pCLB2-CDC5::URA3/ura3::pCLB2-CDC5::URA3	2C
	cdc20::pCLB2-CDC20::KanMX6/cdc20::pCLB2-CDC20::KanMX6
	LRS4-6HA::TRP1/LRS4-6HA::TRP1
	MTW1-GBP::His3MX6/MTW1-GBP::His3MX6
	cdc5::hphMX6::pSPO21-CDC5-nfGFP::xhsv/CDC5
24104	ura3::pCLB2-CDC5::URA3/ura3::pCLB2-CDC5::URA3	2C
	cdc20::pCLB2-CDC20::KanMX6/cdc20::pCLB2-CDC20::KanMX6
	LRS4-6HA::TRP1/LRS4-6HA::TRP1
	MTW1-GBP::His3MX6/MTW1-GBP::His3MX6
	cdc5::hphMX6::pSPO21-CDC5-nfGFP::xhsv/CDC5
	spo13Δ::NatMX6/spo13Δ::NatMX6
24105	ura3::pCLB2-CDC5::URA3/ura3::pCLB2-CDC5::URA3	2C, 2G
	cdc20::pCLB2-CDC20::KanMX6/cdc20::pCLB2-CDC20::KanMX6
	MTW1-GBP::His3MX6/MTW1-GBP::His3MX6
24106	ura3::pCLB2-CDC5::URA3/ura3::pCLB2-CDC5::URA3	2G
	cdc20::pCLB2-CDC20::KanMX6/cdc20::pCLB2-CDC20::KanMX6
	MTW1-GBP::His3MX6/MTW1-GBP::His3MX6
	MAM1-3FLAG::NatMX6/MAM1-3FLAG::NatMX6
24107	ura3::pCLB2-CDC5::URA3/ura3::pCLB2-CDC5::URA3	2G
	cdc20::pCLB2-CDC20::KanMX6/cdc20::pCLB2-CDC20::KanMX6
	MTW1-GBP::His3MX6/MTW1-GBP::His3MX6
	MAM1-3FLAG::NatMX6/MAM1-3FLAG::NatMX6
	spo13Δ::NatMX6/spo13Δ::NatMX6
24108	ura3::pCLB2-CDC5::URA3/ura3::pCLB2-CDC5::URA3	2G
	cdc20::pCLB2-CDC20::KanMX6/cdc20::pCLB2-CDC20::KanMX6
	MTW1-GBP::His3MX6/MTW1-GBP::His3MX6
	MAM1-3FLAG::NatMX6/MAM1-3FLAG::NatMX6
	cdc5::hphMX6::pSPO21-CDC5-nfGFP::xhsv/CDC5
24109	ura3::pCLB2-CDC5::URA3/ura3::pCLB2-CDC5::URA3	2G
	cdc20::pCLB2-CDC20::KanMX6/cdc20::pCLB2-CDC20::KanMX6
	MTW1-GBP::His3MX6/MTW1-GBP::His3MX6
	MAM1-3FLAG::NatMX6/MAM1-3FLAG::NatMX6
	spo13Δ::NatMX6/spo13Δ::NatMX6
	cdc5::hphMX6::pSPO21-CDC5-nfGFP::xhsv/CDC5
24161	ndt80Δ::LEU2/ndt80Δ::LEU2	1D-E, S1G-H
	SPO13-3FLAG::KanMX6/SPO13-3FLAG::KanMX6
24162	ndt80Δ::LEU2/ndt80Δ::LEU2	1D-E, S1G-H
	SPO13-3FLAG::KanMX6/SPO13-3FLAG::KanMX6
	rec8Δ::KanMX4/rec8Δ::KanMX4
24443	pGAL1-NDT80::TRP1/pGAL1-NDT80::TRP1	6B
	ura3::pGPD1-GAL4(848).ER::URA3/ura3::pGPD1-GAL4(848).ER::URA3
	cdc20::HphMX6::pCLB2-CDC20/cdc20::HphMX6::pCLB2-CDC20
	SPO13-3FLAG::KanMX6/SPO13-3FLAG::KanMX6
	cdc5::pCLB2-CDC5::KanMX6/cdc5::pCLB2-CDC5::KanMX6
24444	pGAL1-NDT80::TRP1/pGAL1-NDT80::TRP1	6B
	ura3::pGPD1-GAL4(848).ER::URA3/ura3::pGPD1-GAL4(848).ER::URA3
	cdc20::HphMX6::pCLB2-CDC20/cdc20::HphMX6::pCLB2-CDC20
	SPO13-3FLAG::KanMX6/SPO13-3FLAG::KanMX6
	cdc7::cdc7-as3::KanMX6/cdc7::cdc7-as3::KanMX6
24445	pGAL1-NDT80::TRP1/pGAL1-NDT80::TRP1	6B
	ura3::pGPD1-GAL4(848).ER::URA3/ura3::pGPD1-GAL4(848).ER::URA3
	cdc20::HphMX6::pCLB2-CDC20/cdc20::HphMX6::pCLB2-CDC20
	SPO13-3FLAG::KanMX6/SPO13-3FLAG::KanMX6
	hrr25-as1::HIS3::hrr25::KanMX4/hrr25-as1::HIS3::hrr25::KanMX4
25014	pGAL1-NDT80::TRP1/pGAL1-NDT80::TRP1	6H
	ura3::pGPD1-GAL4(848).ER::URA3/ura3::pGPD1-GAL4(848).ER::URA3
	leu2::pURA3-TetR-GFP::LEU2/leu2::hisG
	CEN5::tetOx224::HIS3/CEN5
	CDC14-mRuby3::URA3/CDC14-mRuby3::URA3
25016	pGAL1-NDT80::TRP1/pGAL1-NDT80::TRP1	6H
	ura3::pGPD1-GAL4(848).ER::URA3/ura3::pGPD1-GAL4(848).ER::URA3
	leu2::pURA3-TetR-GFP::LEU2/leu2::hisG
	CEN5::tetOx224::HIS3/CEN5
	CDC14-mRuby3::URA3/CDC14-mRuby3::URA3
	cdc7::cdc7-as3::KanMX6/cdc7::cdc7-as3::KanMX6
25223	cdc20::HphMX6::pCLB2-CDC20/cdc20::HphMX6::pCLB2-CDC20	6A
	SPO13-3FLAG::KanMX6/SPO13-3FLAG::KanMX6
25226	pGAL1-NDT80::TRP1/pGAL1-NDT80::TRP1	1D, 3A, 5C, S1H
	ura3::pGPD1-GAL4(848).ER::URA3/ura3::pGPD1-GAL4(848).ER::URA3
	cdc20::HphMX6::pCLB2-CDC20/cdc20::HphMX6::pCLB2-CDC20
	REC8-3HA::URA3/REC8-3HA::URA3
25227	pGAL1-NDT80::TRP1/pGAL1-NDT80::TRP1	5C
	ura3::pGPD1-GAL4(848).ER::URA3/ura3::pGPD1-GAL4(848).ER::URA3
	cdc20::HphMX6::pCLB2-CDC20/cdc20::HphMX6::pCLB2-CDC20
	REC8-3HA::URA3/REC8-3HA::URA3
	spo13Δ::NatMX6/spo13Δ::NatMX6
25349	ura3::pCLB2-CDC5::URA3/ura3::pCLB2-CDC5::URA3	S2F
	CDC14-ymEos3.2::KanMX6/CDC14-ymEos3.2::KanMX6
	trp1::TetR-tdTomato::LEU2/trp1::hisG
	CEN5::tetOx224::HIS3/CEN5
	MTW1-GBP::His3MX6/MTW1-GBP::His3MX6
	lrs4Δ::TRP1/lrs4Δ::TRP1
25350	ura3::pCLB2-CDC5::URA3/ura3::pCLB2-CDC5::URA3	S2F
	CDC14-ymEos3.2::KanMX6/CDC14-ymEos3.2::KanMX6
	trp1::TetR-tdTomato::LEU2/trp1::hisG
	CEN5::tetOx224::HIS3/CEN5
	MTW1-GBP::His3MX6/MTW1-GBP::His3MX6
	spo13Δ::NatMX6/spo13Δ::NatMX6
	lrs4Δ::TRP1/lrs4Δ::TRP1
25351	ura3::pCLB2-CDC5::URA3/ura3::pCLB2-CDC5::URA3	S2F
	CDC14-ymEos3.2::KanMX6/CDC14-ymEos3.2::KanMX6
	trp1::TetR-tdTomato::LEU2/trp1::hisG
	CEN5::tetOx224::HIS3/CEN5
	MTW1-GBP::His3MX6/MTW1-GBP::His3MX6
	cdc5::hphMX6::pSPO21-CDC5-nfGFP::xhsv/CDC5
	lrs4Δ::TRP1/lrs4Δ::TRP1
25352	ura3::pCLB2-CDC5::URA3/ura3::pCLB2-CDC5::URA3	S2F
	CDC14-ymEos3.2::KanMX6/CDC14-ymEos3.2::KanMX6
	trp1::TetR-tdTomato::LEU2/trp1::hisG
	CEN5::tetOx224::HIS3/CEN5
	MTW1-GBP::His3MX6/MTW1-GBP::His3MX6
	cdc5::hphMX6::pSPO21-CDC5-nfGFP::xhsv/CDC5
	spo13Δ::NatMX6/spo13Δ::NatMX6
	lrs4Δ::TRP1/lrs4Δ::TRP1
25353	ura3::pCLB2-CDC5::URA3/ura3::pCLB2-CDC5::URA3	S2G
	CDC14-ymEos3.2::KanMX6/CDC14-ymEos3.2::KanMX6
	trp1::TetR-tdTomato::LEU2/trp1::hisG
	CEN5::tetOx224::HIS3/CEN5
	MTW1-GBP::His3MX6/MTW1-GBP::His3MX6
	csm1Δ::KanMX6/csm1Δ::KanMX6
25354	ura3::pCLB2-CDC5::URA3/ura3::pCLB2-CDC5::URA3	S2G
	CDC14-ymEos3.2::KanMX6/CDC14-ymEos3.2::KanMX6
	trp1::TetR-tdTomato::LEU2/trp1::hisG
	CEN5::tetOx224::HIS3/CEN5
	MTW1-GBP::His3MX6/MTW1-GBP::His3MX6
	spo13Δ::NatMX6/spo13Δ::NatMX6
	csm1Δ::KanMX6/csm1Δ::KanMX6
25355	ura3::pCLB2-CDC5::URA3/ura3::pCLB2-CDC5::URA3	S2G
	CDC14-ymEos3.2::KanMX6/CDC14-ymEos3.2::KanMX6
	trp1::TetR-tdTomato::LEU2/trp1::hisG
	CEN5::tetOx224::HIS3/CEN5
	MTW1-GBP::His3MX6/MTW1-GBP::His3MX6
	cdc5::hphMX6::pSPO21-CDC5-nfGFP::xhsv/CDC5
	csm1Δ::KanMX6/csm1Δ::KanMX6
25356	ura3::pCLB2-CDC5::URA3/ura3::pCLB2-CDC5::URA3	S2G
	CDC14-ymEos3.2::KanMX6/CDC14-ymEos3.2::KanMX6
	trp1::TetR-tdTomato::LEU2/trp1::hisG
	CEN5::tetOx224::HIS3/CEN5
	MTW1-GBP::His3MX6/MTW1-GBP::His3MX6
	cdc5::hphMX6::pSPO21-CDC5-nfGFP::xhsv/CDC5
	spo13Δ::NatMX6/spo13Δ::NatMX6
	csm1Δ::KanMX6/csm1Δ::KanMX6
25370	his3::HIS3p-GFP-TUB1-HIS3/ his3::HIS3p-GFP-TUB1-HIS3	S3G
	PDS1-tdTomato::KITRP1/PDS1-tdTomato::KITRP1
	spo13Δ::KanMX6/spo13Δ::KanMX6
25406	ura3::pCLB2-CDC5::URA3/ura3::pCLB2-CDC5::URA3	S2E
	cdc20::HphMX6::pCLB2-CDC20/cdc20::HphMX6::pCLB2-CDC20
	trp1::TetR-tdTomato::LEU2/trp1::hisG
	CEN5::tetOx224::HIS3/CEN5
	MTW1-GBP::His3MX6/MTW1-GBP::His3MX6
	spo13Δ::NatMX6/spo13Δ::NatMX6
	csm1Δ::KanMX6/csm1Δ::KanMX6
25407	ura3::pCLB2-CDC5::URA3/ura3::pCLB2-CDC5::URA3	S2E
	cdc20::HphMX6::pCLB2-CDC20/cdc20::HphMX6::pCLB2-CDC20
	trp1::TetR-tdTomato::LEU2/trp1::hisG
	CEN5::tetOx224::HIS3/CEN5
	MTW1-GBP::His3MX6/MTW1-GBP::His3MX6
	cdc5::hphMX6::pSPO21-CDC5-nfGFP::xhsv/CDC5
	csm1Δ::KanMX6/csm1Δ::KanMX6
25408	ura3::pCLB2-CDC5::URA3/ura3::pCLB2-CDC5::URA3	S2E
	cdc20::HphMX6::pCLB2-CDC20/cdc20::HphMX6::pCLB2-CDC20
	trp1::TetR-tdTomato::LEU2/trp1::hisG
	CEN5::tetOx224::HIS3/CEN5
	MTW1-GBP::His3MX6/MTW1-GBP::His3MX6
	cdc5::hphMX6::pSPO21-CDC5-nfGFP::xhsv/CDC5
	spo13Δ::NatMX6/spo13Δ::NatMX6
	csm1Δ::KanMX6/csm1Δ::KanMX6
25438	cdc20::HphMX6::pCLB2-CDC20/cdc20::HphMX6::pCLB2-CDC20	6A
	HRR25-3V5::NatMX6/HRR25-3V5::NatMX6
25439	cdc20::HphMX6::pCLB2-CDC20/cdc20::HphMX6::pCLB2-CDC20	6A
	SPO13-3FLAG::KanMX6/SPO13-3FLAG::KanMX6
	HRR25-3V5::NatMX6/HRR25-3V5::NatMX6
25440	cdc20::HphMX6::pCLB2-CDC20/cdc20::HphMX6::pCLB2-CDC20	6A
	SPO13-3FLAG::KanMX6/SPO13-3FLAG::KanMX6
	HRR25-3V5::NatMX6/HRR25-3V5::NatMX6
	mam1Δ::TRP1/mam1Δ::TRP1
25451	ura3::pCLB2-CDC5::URA3/ura3::pCLB2-CDC5::URA3	S2D
	cdc20::HphMX6::pCLB2-CDC20/cdc20::HphMX6::pCLB2-CDC20
	trp1::TetR-tdTomato::LEU2/trp1::hisG
	CEN5::tetOx224::HIS3/CEN5
	MTW1-GBP::His3MX6/MTW1-GBP::His3MX6
	lrs4Δ::TRP1/lrs4Δ::TRP1
25452	ura3::pCLB2-CDC5::URA3/ura3::pCLB2-CDC5::URA3	S2D
	cdc20::HphMX6::pCLB2-CDC20/cdc20::HphMX6::pCLB2-CDC20
	trp1::TetR-tdTomato::LEU2/trp1::hisG
	CEN5::tetOx224::HIS3/CEN5
	MTW1-GBP::His3MX6/MTW1-GBP::His3MX6
	spo13Δ::NatMX6/spo13Δ::NatMX6
	lrs4Δ::TRP1/lrs4Δ::TRP1
25453	ura3::pCLB2-CDC5::URA3/ura3::pCLB2-CDC5::URA3	S2D
	cdc20::HphMX6::pCLB2-CDC20/cdc20::HphMX6::pCLB2-CDC20
	trp1::TetR-tdTomato::LEU2/trp1::hisG
	CEN5::tetOx224::HIS3/CEN5
	MTW1-GBP::His3MX6/MTW1-GBP::His3MX6
	cdc5::hphMX6::pSPO21-CDC5-nfGFP::xhsv/CDC5
	lrs4Δ::TRP1/lrs4Δ::TRP1
25454	ura3::pCLB2-CDC5::URA3/ura3::pCLB2-CDC5::URA3	S2D
	cdc20::HphMX6::pCLB2-CDC20/cdc20::HphMX6::pCLB2-CDC20
	trp1::TetR-tdTomato::LEU2/trp1::hisG
	CEN5::tetOx224::HIS3/CEN5
	MTW1-GBP::His3MX6/MTW1-GBP::His3MX6
	cdc5::hphMX6::pSPO21-CDC5-nfGFP::xhsv/CDC5
	spo13Δ::NatMX6/spo13Δ::NatMX6
	lrs4Δ::TRP1/lrs4Δ::TRP1
25622	ura3::pCLB2-CDC5::URA3/ura3::pCLB2-CDC5::URA3	S2E
	cdc20::HphMX6::pCLB2-CDC20/cdc20::HphMX6::pCLB2-CDC20
	trp1::TetR-tdTomato::LEU2/trp1::hisG
	CEN5::tetOx224::HIS3/CEN5
	MTW1-GBP::His3MX6/MTW1-GBP::His3MX6
	csm1Δ::KanMX6/csm1Δ::KanMX6
25636	pGAL1-NDT80::TRP1/pGAL1-NDT80::TRP1	5A-B, S4A-C
	ura3::pGPD1-GAL4(848).ER::URA3/ura3::pGPD1-GAL4(848).ER::URA3
	cdc20::HphMX6::pCLB2-CDC20/cdc20::HphMX6::pCLB2-CDC20
	SGO1-3V5::NatMX6/SGO1-3V5::NatMX6
25933	ura3::pCLB2-CDC5::URA3/ura3::pCLB2-CDC5::URA3	S2I
	CDC14-ymEos3.2::KanMX6/CDC14-ymEos3.2::KanMX6
	trp1::TetR-tdTomato::LEU2/trp1::TetR-tdTomato::LEU2
	CEN5::tetOx224::HIS3/CEN5::tetOx224::HIS3
	MTW1-GBP::His3MX6/MTW1-GBP::His3MX6
25934	ura3::pCLB2-CDC5::URA3/ura3::pCLB2-CDC5::URA3	S2I
	CDC14-ymEos3.2::KanMX6/CDC14-ymEos3.2::KanMX6
	trp1::TetR-tdTomato::LEU2/trp1::TetR-tdTomato::LEU2
	CEN5::tetOx224::HIS3/CEN5::tetOx224::HIS3
	MTW1-GBP::His3MX6/MTW1-GBP::His3MX6
	spo13Δ::NatMX6/spo13Δ::NatMX6
25935	ura3::pCLB2-CDC5::URA3/ura3::pCLB2-CDC5::URA3	S2I
	CDC14-ymEos3.2::KanMX6/CDC14-ymEos3.2::KanMX6
	trp1::TetR-tdTomato::LEU2/trp1::TetR-tdTomato::LEU2
	CEN5::tetOx224::HIS3/CEN5::tetOx224::HIS3
	MTW1-GBP::His3MX6/MTW1-GBP::His3MX6
	mam1Δ::TRP1/mam1Δ::TRP1
25936	ura3::pCLB2-CDC5::URA3/ura3::pCLB2-CDC5::URA3	S2I
	CDC14-ymEos3.2::KanMX6/CDC14-ymEos3.2::KanMX6
	trp1::TetR-tdTomato::LEU2/trp1::TetR-tdTomato::LEU2
	CEN5::tetOx224::HIS3/CEN5::tetOx224::HIS3
	MTW1-GBP::His3MX6/MTW1-GBP::His3MX6
	spo13Δ::NatMX6/spo13Δ::NatMX6
	mam1Δ::TRP1/mam1Δ::TRP1
26017	pGAL1-NDT80::TRP1/pGAL1-NDT80::TRP1	5A-B, S4A-C
	ura3::pGPD1-GAL4(848).ER::URA3/ura3::pGPD1-GAL4(848).ER::URA3
	cdc20::HphMX6::pCLB2-CDC20/cdc20::HphMX6::pCLB2-CDC20
	SGO1-3V5::NatMX6/SGO1-3V5::NatMX6
	spo13Δ::KanMX6/spo13Δ::KanMX6
26018	pGAL1-NDT80::TRP1/pGAL1-NDT80::TRP1	5A-B, S4A-C
	ura3::pGPD1-GAL4(848).ER::URA3/ura3::pGPD1-GAL4(848).ER::URA3
	cdc20::HphMX6::pCLB2-CDC20/cdc20::HphMX6::pCLB2-CDC20
	SGO1-3V5::NatMX6/SGO1-3V5::NatMX6
	spo13::KanMX6::pCUP1-SPO13-3FLAG::xhsv/
	spo13::KanMX6::pCUP1-SPO13-3FLAG::xhsv
26183	ura3::pCLB2-CDC5::URA3/ura3::pCLB2-CDC5::URA3	S2I
	CDC14-ymEos3.2::KanMX6/CDC14-ymEos3.2::KanMX6
	trp1::TetR-tdTomato::LEU2/trp1::TetR-tdTomato::LEU2
	CEN5::tetOx224::HIS3/CEN5::tetOx224::HIS3
	cdc5::hphMX6::pSPO21-CDC5-nfGFP::xhsv/CDC5
	MTW1-GBP::His3MX6/MTW1-GBP::His3MX6
26184	ura3::pCLB2-CDC5::URA3/ura3::pCLB2-CDC5::URA3	S2I
	CDC14-ymEos3.2::KanMX6/CDC14-ymEos3.2::KanMX6
	trp1::TetR-tdTomato::LEU2/trp1::TetR-tdTomato::LEU2
	CEN5::tetOx224::HIS3/CEN5::tetOx224::HIS3
	MTW1-GBP::His3MX6/MTW1-GBP::His3MX6
	cdc5::hphMX6::pSPO21-CDC5-nfGFP::xhsv/CDC5
	spo13Δ::NatMX6/spo13Δ::NatMX6
26185	ura3::pCLB2-CDC5::URA3/ura3::pCLB2-CDC5::URA3	S2I
	CDC14-ymEos3.2::KanMX6/CDC14-ymEos3.2::KanMX6
	trp1::TetR-tdTomato::LEU2/trp1::TetR-tdTomato::LEU2
	CEN5::tetOx224::HIS3/CEN5::tetOx224::HIS3
	MTW1-GBP::His3MX6/MTW1-GBP::His3MX6
	cdc5::hphMX6::pSPO21-CDC5-nfGFP::xhsv/CDC5
	mam1Δ::TRP1/mam1Δ::TRP1
26186	ura3::pCLB2-CDC5::URA3/ura3::pCLB2-CDC5::URA3	S2I
	CDC14-ymEos3.2::KanMX6/CDC14-ymEos3.2::KanMX6
	trp1::TetR-tdTomato::LEU2/trp1::TetR-tdTomato::LEU2
	CEN5::tetOx224::HIS3/CEN5::tetOx224::HIS3
	MTW1-GBP::His3MX6/MTW1-GBP::His3MX6
	cdc5::hphMX6::pSPO21-CDC5-nfGFP::xhsv/CDC5
	spo13Δ::NatMX6/spo13Δ::NatMX6
	mam1Δ::TRP1/mam1Δ::TRP1
26191	ura3::pCLB2-CDC5::URA3/ura3::pCLB2-CDC5::URA3	S3B-D
	REC8-mNeonGreen::KlLEU2/REC8-mNeonGreen::KlLEU2
	DSN1-tdTomato::NatMX6/DSN1-tdTomato::NatMX6
	PDS1-tdTomato::KITRP1/PDS1-tdTomato::KITRP1
	MTW1-GBP::His3MX6/MTW1-GBP::His3MX6
26192	ura3::pCLB2-CDC5::URA3/ura3::pCLB2-CDC5::URA3	S3B-D
	REC8-mNeonGreen::KlLEU2/REC8-mNeonGreen::KlLEU2
	DSN1-tdTomato::NatMX6/DSN1-tdTomato::NatMX6
	PDS1-tdTomato::KITRP1/PDS1-tdTomato::KITRP1
	MTW1-GBP::His3MX6/MTW1-GBP::His3MX6
	spo13Δ::KanMX6/spo13Δ::KanMX6
26193	ura3::pCLB2-CDC5::URA3/ura3::pCLB2-CDC5::URA3	S3B-D
	REC8-mNeonGreen::KlLEU2/REC8-mNeonGreen::KlLEU2
	DSN1-tdTomato::NatMX6/DSN1-tdTomato::NatMX6
	PDS1-tdTomato::KITRP1/PDS1-tdTomato::KITRP1
	MTW1-GBP::His3MX6/MTW1-GBP::His3MX6
	cdc5::hphMX6::pSPO21-CDC5-nfGFP::xhsv/CDC5
26194	ura3::pCLB2-CDC5::URA3/ura3::pCLB2-CDC5::URA3	S3B-D
	REC8-mNeonGreen::KlLEU2/REC8-mNeonGreen::KlLEU2
	DSN1-tdTomato::NatMX6/DSN1-tdTomato::NatMX6
	PDS1-tdTomato::KITRP1/PDS1-tdTomato::KITRP1
	MTW1-GBP::His3MX6/MTW1-GBP::His3MX6
	spo13Δ::KanMX6/spo13Δ::KanMX6
	cdc5::hphMX6::pSPO21-CDC5-nfGFP::xhsv/CDC5
26255	ura3::pCLB2-CDC5::URA3/ura3::pCLB2-CDC5::URA3	S2F
	CDC14-ymEos3.2::KanMX6/CDC14-ymEos3.2::KanMX6
	trp1::TetR-tdTomato::LEU2/trp1::TetR-tdTomato::LEU2
	CEN5::tetOx224::HIS3/CEN5::tetOx224::HIS3
	MTW1-GBP::His3MX6/MTW1-GBP::His3MX6
	spo11Δ::KlTRP1/spo11Δ::KlTRP1
26256	ura3::pCLB2-CDC5::URA3/ura3::pCLB2-CDC5::URA3	S2F
	CDC14-ymEos3.2::KanMX6/CDC14-ymEos3.2::KanMX6
	trp1::TetR-tdTomato::LEU2/trp1::TetR-tdTomato::LEU2
	CEN5::tetOx224::HIS3/CEN5::tetOx224::HIS3
	MTW1-GBP::His3MX6/MTW1-GBP::His3MX6
	spo13Δ::NatMX6/spo13Δ::NatMX6
	spo11Δ::KlTRP1/spo11Δ::KlTRP1
26257	ura3::pCLB2-CDC5::URA3/ura3::pCLB2-CDC5::URA3	S2F
	CDC14-ymEos3.2::KanMX6/CDC14-ymEos3.2::KanMX6
	trp1::TetR-tdTomato::LEU2/trp1::TetR-tdTomato::LEU2
	CEN5::tetOx224::HIS3/CEN5::tetOx224::HIS3
	MTW1-GBP::His3MX6/MTW1-GBP::His3MX6
	cdc5::hphMX6::pSPO21-CDC5-nfGFP::xhsv/CDC5
	spo11Δ::KlTRP1/spo11Δ::KlTRP1
26258	ura3::pCLB2-CDC5::URA3/ura3::pCLB2-CDC5::URA3	S2F
	CDC14-ymEos3.2::KanMX6/CDC14-ymEos3.2::KanMX6
	trp1::TetR-tdTomato::LEU2/trp1::TetR-tdTomato::LEU2
	CEN5::tetOx224::HIS3/CEN5::tetOx224::HIS3
	MTW1-GBP::His3MX6/MTW1-GBP::His3MX6
	cdc5::hphMX6::pSPO21-CDC5-nfGFP::xhsv/CDC5
	spo13Δ::NatMX6/spo13Δ::NatMX6
	spo11Δ::KlTRP1/spo11Δ::KlTRP1
26276	pGAL1-NDT80::TRP1/pGAL1-NDT80::TRP1	3A
	ura3::pGPD1-GAL4(848).ER::URA3/ura3::pGPD1-GAL4(848).ER::URA3
	cdc20::HphMX6::pCLB2-CDC20/cdc20::HphMX6::pCLB2-CDC20
	REC8-3HA::URA3/REC8-3HA::URA3
	cdc5::pCLB2-CDC5::KanMX6/cdc5::pCLB2-CDC5::KanMX6
26277	pGAL1-NDT80::TRP1/pGAL1-NDT80::TRP1	3B
	ura3::pGPD1-GAL4(848).ER::URA3/ura3::pGPD1-GAL4(848).ER::URA3
	cdc20::HphMX6::pCLB2-CDC20/cdc20::HphMX6::pCLB2-CDC20
	REC8-3HA::URA3/REC8-3HA::URA3
	cdc5::pCLB2-CDC5::KanMX6/cdc5::pCLB2-CDC5::KanMX6
	sgo1::His3MX6::pCLB2-SGO1/sgo1::His3MX6::pCLB2-SGO1
26353	CDC14-mRuby3::URA3/CDC14-mRuby3::URA3	S5D-E
	leu2::pURA3-TetR-GFP::LEU2/leu2::hisG
	CEN5::tetOx224::HIS3/CEN5
	spo11Δ:: NatMX6/spo11Δ::NatMX6
26354	CDC14-mRuby3::URA3/CDC14-mRuby3::URA3	S5D-E
	leu2::pURA3-TetR-GFP::LEU2/leu2::hisG
	CEN5::tetOx224::HIS3/CEN5
	cdc5::pCLB2-CDC5::KanMX6/cdc5::pCLB2-CDC5::KanMX6
26355	CDC14-mRuby3::URA3/CDC14-mRuby3::URA3	S5D-E
	leu2::pURA3-TetR-GFP::LEU2/leu2::hisG
	CEN5::tetOx224::HIS3/CEN5
	spo13Δ::HphMX6/spo13Δ::HphMX6
	spo11Δ:: NatMX6/spo11Δ::NatMX6
26356	CDC14-mRuby3::URA3/CDC14-mRuby3::URA3	S5D-E
	leu2::pURA3-TetR-GFP::LEU2/leu2::hisG
	CEN5::tetOx224::HIS3/CEN5
	spo13Δ::HphMX6/spo13Δ::HphMX6
	cdc5::pCLB2-CDC5::KanMX6/cdc5::pCLB2-CDC5::KanMX6
26358	CDC14-mRuby3::URA3/CDC14-mRuby3::URA3	S5D-E
	leu2::pURA3-TetR-GFP::LEU2/leu2::hisG
	CEN5::tetOx224::HIS3/CEN5
	spo11Δ:: NatMX6/spo11Δ::NatMX6
	cdc5::pCLB2-CDC5::KanMX6/cdc5::pCLB2-CDC5::KanMX6
26362	CDC14-mRuby3::URA3/CDC14-mRuby3::URA3	S5D-E
	leu2::pURA3-TetR-GFP::LEU2/leu2::hisG
	CEN5::tetOx224::HIS3/CEN5
	spo13Δ::HphMX6/spo13Δ::HphMX6
	spo11Δ:: NatMX6/spo11Δ::NatMX6
	cdc5::pCLB2-CDC5::KanMX6/cdc5::pCLB2-CDC5::KanMX6
26365	REC8-GFP::URA3/ REC8-GFP::URA3	3C-E, S3I
	PDS1-tdTomato::KITRP1/PDS1-tdTomato::KITRP1
	MTW1-tdTomato::NatMX6/MTW1-tdTomato::NatMX6
	CDC5-GBP::His3MX6/CDC5
26366	REC8-GFP::URA3/ REC8-GFP::URA3	3C-E
	PDS1-tdTomato::KITRP1/PDS1-tdTomato::KITRP1
	MTW1-tdTomato::NatMX6/MTW1-tdTomato::NatMX6
	spo13Δ::HphMX6/spo13Δ::HphMX6
	CDC5-GBP::His3MX6/CDC5
26484	pGAL1-NDT80::TRP1/pGAL1-NDT80::TRP1	3B
	ura3::pGPD1-GAL4(848).ER::URA3/ura3::pGPD1-GAL4(848).ER::URA3
	cdc20::HphMX6::pCLB2-CDC20/cdc20::HphMX6::pCLB2-CDC20
	REC8-3HA::URA3/REC8-3HA::URA3
	sgo1::His3MX6::pCLB2-SGO1/sgo1::His3MX6::pCLB2-SGO1
26488	pGAL1-NDT80::TRP1/pGAL1-NDT80::TRP1	S6I-J
	ura3::pGPD1-GAL4(848).ER::URA3/ura3::pGPD1-GAL4(848).ER::URA3
	SGO1-mNeonGreen::KanMX6/SGO1-mNeonGreen::KanMX6
	MTW1-tdTomato::NatMX6/MTW1-tdTomato::NatMX6
	CDC14-mNeptune2::LEU2/CDC14-mNeptune2::LEU2
26489	pGAL1-NDT80::TRP1/pGAL1-NDT80::TRP1	S6I-J
	ura3::pGPD1-GAL4(848).ER::URA3/ura3::pGPD1-GAL4(848).ER::URA3
	SGO1-mNeonGreen::KanMX6/SGO1-mNeonGreen::KanMX6
	MTW1-tdTomato::NatMX6/MTW1-tdTomato::NatMX6
	CDC14-mNeptune2::LEU2/CDC14-mNeptune2::LEU2
	spo13Δ::HphMX6/spo13Δ::HphMX6
26490	pGAL1-NDT80::TRP1/pGAL1-NDT80::TRP1	S6I-J
	ura3::pGPD1-GAL4(848).ER::URA3/ura3::pGPD1-GAL4(848).ER::URA3
	SGO1-mNeonGreen::KanMX6/SGO1-mNeonGreen::KanMX6
	MTW1-tdTomato::NatMX6/MTW1-tdTomato::NatMX6
	CDC14-mNeptune2::LEU2/CDC14-mNeptune2::LEU2
	cdc7::cdc7-as3::KanMX6/cdc7::cdc7-as3::KanMX6
26491	pGAL1-NDT80::TRP1/pGAL1-NDT80::TRP1	S6I-J
	ura3::pGPD1-GAL4(848).ER::URA3/ura3::pGPD1-GAL4(848).ER::URA3
	SGO1-mNeonGreen::KanMX6/SGO1-mNeonGreen::KanMX6
	MTW1-tdTomato::NatMX6/MTW1-tdTomato::NatMX6
	CDC14-mNeptune2::LEU2/CDC14-mNeptune2::LEU2
	spo13Δ::HphMX6/spo13Δ::HphMX6
	cdc7::cdc7-as3::KanMX6/cdc7::cdc7-as3::KanMX6
26492	pGAL1-NDT80::TRP1/pGAL1-NDT80::TRP1	6H
	ura3::pGPD1-GAL4(848).ER::URA3/ura3::pGPD1-GAL4(848).ER::URA3
	leu2::pURA3-TetR-GFP::LEU2/leu2::hisG
	CEN5::tetOx224::HIS3/CEN5
	CDC14-mRuby3::URA3/CDC14-mRuby3::URA3
	spo13Δ::NatMX6/spo13Δ::NatMX6
26493	pGAL1-NDT80::TRP1/pGAL1-NDT80::TRP1	6H
	ura3::pGPD1-GAL4(848).ER::URA3/ura3::pGPD1-GAL4(848).ER::URA3
	leu2::pURA3-TetR-GFP::LEU2/leu2::hisG
	CEN5::tetOx224::HIS3/CEN5
	CDC14-mRuby3::URA3/CDC14-mRuby3::URA3
	sgo1::HphMX6::pCLB2-SGO1/sgo1::HphMX6::pCLB2-SGO1
26494	pGAL1-NDT80::TRP1/pGAL1-NDT80::TRP1	6H
	ura3::pGPD1-GAL4(848).ER::URA3/ura3::pGPD1-GAL4(848).ER::URA3
	leu2::pURA3-TetR-GFP::LEU2/leu2::hisG
	CEN5::tetOx224::HIS3/CEN5
	CDC14-mRuby3::URA3/CDC14-mRuby3::URA3
	cdc7::cdc7-as3::KanMX6/cdc7::cdc7-as3::KanMX6
	spo13Δ::NatMX6/spo13Δ::NatMX6
26495	pGAL1-NDT80::TRP1/pGAL1-NDT80::TRP1	6H
	ura3::pGPD1-GAL4(848).ER::URA3/ura3::pGPD1-GAL4(848).ER::URA3
	leu2::pURA3-TetR-GFP::LEU2/leu2::hisG
	CEN5::tetOx224::HIS3/CEN5
	CDC14-mRuby3::URA3/CDC14-mRuby3::URA3
	cdc7::cdc7-as3::KanMX6/cdc7::cdc7-as3::KanMX6
	sgo1::HphMX6::pCLB2-SGO1/sgo1::HphMX6::pCLB2-SGO1
26496	pGAL1-NDT80::TRP1/pGAL1-NDT80::TRP1	6H
	ura3::pGPD1-GAL4(848).ER::URA3/ura3::pGPD1-GAL4(848).ER::URA3
	leu2::pURA3-TetR-GFP::LEU2/leu2::hisG
	CEN5::tetOx224::HIS3/CEN5
	CDC14-mRuby3::URA3/CDC14-mRuby3::URA3
	spo13Δ::NatMX6/spo13Δ::NatMX6
	sgo1::HphMX6::pCLB2-SGO1/sgo1::HphMX6::pCLB2-SGO1
26497	pGAL1-NDT80::TRP1/pGAL1-NDT80::TRP1	6H
	ura3::pGPD1-GAL4(848).ER::URA3/ura3::pGPD1-GAL4(848).ER::URA3
	leu2::pURA3-TetR-GFP::LEU2/leu2::hisG
	CEN5::tetOx224::HIS3/CEN5
	CDC14-mRuby3::URA3/CDC14-mRuby3::URA3
	cdc7::cdc7-as3::KanMX6/cdc7::cdc7-as3::KanMX6
	spo13Δ::NatMX6/spo13Δ::NatMX6
	sgo1::HphMX6::pCLB2-SGO1/sgo1::HphMX6::pCLB2-SGO1
26535	URA3/URA3	7A-B
	SGO1-mNeonGreen::KlTRP1/SGO1-mNeonGreen::KlTRP1
	MTW1-tdTomato::NatMX6/MTW1-tdTomato::NatMX6
	CDC14-mNeptune2::LEU2/CDC14-mNeptune2::LEU2
26536	URA3/URA3	7A-B
	SGO1-mNeonGreen::KlTRP1/SGO1-mNeonGreen::KlTRP1
	MTW1-tdTomato::NatMX6/MTW1-tdTomato::NatMX6
	CDC14-mNeptune2::LEU2/CDC14-mNeptune2::LEU2
	spo13Δ::HphMX6/spo13Δ::HphMX6
26537	URA3/URA3	7A-B
	SGO1-mNeonGreen::KlTRP1/SGO1-mNeonGreen::KlTRP1
	MTW1-tdTomato::NatMX6/MTW1-tdTomato::NatMX6
	CDC14-mNeptune2::LEU2/CDC14-mNeptune2::LEU2
	hrr25-as1::HIS3::hrr25::KanMX4/hrr25-as1::HIS3::hrr25::KanMX4
26538	URA3/URA3	S6K-L
	SGO1-mNeonGreen::KlTRP1/SGO1-mNeonGreen::KlTRP1
	MTW1-tdTomato::NatMX6/MTW1-tdTomato::NatMX6
	CDC14-mNeptune2::LEU2/CDC14-mNeptune2::LEU2
	rec8::LEU2::rec8-18D-3HA
26539	URA3/URA3	7A-B
	SGO1-mNeonGreen::KlTRP1/SGO1-mNeonGreen::KlTRP1
	MTW1-tdTomato::NatMX6/MTW1-tdTomato::NatMX6
	CDC14-mNeptune2::LEU2/CDC14-mNeptune2::LEU2
	spo13Δ::HphMX6/spo13Δ::HphMX6
	hrr25-as1::HIS3::hrr25::KanMX4/hrr25-as1::HIS3::hrr25::KanMX4
26540	URA3/URA3	S6K-L
	SGO1-mNeonGreen::KlTRP1/SGO1-mNeonGreen::KlTRP1
	MTW1-tdTomato::NatMX6/MTW1-tdTomato::NatMX6
	CDC14-mNeptune2::LEU2/CDC14-mNeptune2::LEU2
	spo13Δ::HphMX6/spo13Δ::HphMX6
	rec8::LEU2::rec8-18D-3HA
26541	URA3/URA3	S6K-L
	SGO1-mNeonGreen::KlTRP1/SGO1-mNeonGreen::KlTRP1
	MTW1-tdTomato::NatMX6/MTW1-tdTomato::NatMX6
	CDC14-mNeptune2::LEU2/CDC14-mNeptune2::LEU2
	hrr25-as1::HIS3::hrr25::KanMX4/hrr25-as1::HIS3::hrr25::KanMX4
	rec8::LEU2::rec8-18D-3HA
26542	URA3/URA3	S6K-L
	SGO1-mNeonGreen::KlTRP1/SGO1-mNeonGreen::KlTRP1
	MTW1-tdTomato::NatMX6/MTW1-tdTomato::NatMX6
	CDC14-mNeptune2::LEU2/CDC14-mNeptune2::LEU2
	spo13Δ::HphMX6/spo13Δ::HphMX6
	hrr25-as1::HIS3::hrr25::KanMX4/hrr25-as1::HIS3::hrr25::KanMX4
	rec8::LEU2::rec8-18D-3HA
26572	cdc20::pCLB2-CDC20::KanMX6/cdc20::pCLB2-CDC20::KanMX6	S2I
	trp1::TetR-tdTomato::LEU2/trp1::hisG
	CEN5::tetOx224::HIS3/CEN5
	MTW1-GBP::His3MX6/MTW1-GBP::His3MX6
26573	cdc20::pCLB2-CDC20::KanMX6/cdc20::pCLB2-CDC20::KanMX6	S2I
	trp1::TetR-tdTomato::LEU2/trp1::hisG
	CEN5::tetOx224::HIS3/CEN5
	MTW1-GBP::His3MX6/MTW1-GBP::His3MX6
	spo13Δ::NatMX6/spo13Δ::NatMX6
26574	cdc20::pCLB2-CDC20::KanMX6/cdc20::pCLB2-CDC20::KanMX6	S2I
	trp1::TetR-tdTomato::LEU2/trp1::hisG
	CEN5::tetOx224::HIS3/CEN5
	MTW1-GBP::His3MX6/MTW1-GBP::His3MX6
	mam1Δ::TRP1/mam1Δ::TRP1
26575	cdc20::pCLB2-CDC20::KanMX6/cdc20::pCLB2-CDC20::KanMX6	S2I
	trp1::TetR-tdTomato::LEU2/trp1::hisG
	CEN5::tetOx224::HIS3/CEN5
	MTW1-GBP::His3MX6/MTW1-GBP::His3MX6
	spo13Δ::NatMX6/spo13Δ::NatMX6
	mam1Δ::TRP1/mam1Δ::TRP1
26576	cdc20::pCLB2-CDC20::KanMX6/cdc20::pCLB2-CDC20::KanMX6	S2I
	trp1::TetR-tdTomato::LEU2/trp1::hisG
	CEN5::tetOx224::HIS3/CEN5
	MTW1-GBP::His3MX6/MTW1-GBP::His3MX6
	ura3::pSPO21-HRR25-nfGFP::URA3/ura3
26577	cdc20::pCLB2-CDC20::KanMX6/cdc20::pCLB2-CDC20::KanMX6	S2I
	trp1::TetR-tdTomato::LEU2/trp1::hisG
	CEN5::tetOx224::HIS3/CEN5
	MTW1-GBP::His3MX6/MTW1-GBP::His3MX6
	spo13Δ::NatMX6/spo13Δ::NatMX6
	ura3::pSPO21-HRR25-nfGFP::URA3/ura3
26578	cdc20::pCLB2-CDC20::KanMX6/cdc20::pCLB2-CDC20::KanMX6	S2I
	trp1::TetR-tdTomato::LEU2/trp1::hisG
	CEN5::tetOx224::HIS3/CEN5
	MTW1-GBP::His3MX6/MTW1-GBP::His3MX6
	mam1Δ::TRP1/mam1Δ::TRP1
	ura3::pSPO21-HRR25-nfGFP::URA3/ura3
26579	cdc20::pCLB2-CDC20::KanMX6/cdc20::pCLB2-CDC20::KanMX6	S2I
	trp1::TetR-tdTomato::LEU2/trp1::hisG
	CEN5::tetOx224::HIS3/CEN5
	MTW1-GBP::His3MX6/MTW1-GBP::His3MX6
	spo13Δ::NatMX6/spo13Δ::NatMX6
	mam1Δ::TRP1/mam1Δ::TRP1
	ura3::pSPO21-HRR25-nfGFP::URA3/ura3
26643	CDC14-ymEos3.2::KanMX6/CDC14-ymEos3.2::KanMX6	S2J
	trp1::TetR-tdTomato::LEU2/trp1::hisG
	CEN5::tetOx224::HIS3/CEN5
	MTW1-GBP::His3MX6/MTW1-GBP::His3MX6
26644	CDC14-ymEos3.2::KanMX6/CDC14-ymEos3.2::KanMX6	S2J
	trp1::TetR-tdTomato::LEU2/trp1::hisG
	CEN5::tetOx224::HIS3/CEN5
	MTW1-GBP::His3MX6/MTW1-GBP::His3MX6
	spo13Δ::NatMX6/spo13Δ::NatMX6
26645	CDC14-ymEos3.2::KanMX6/CDC14-ymEos3.2::KanMX6	S2J
	trp1::TetR-tdTomato::LEU2/trp1::hisG
	CEN5::tetOx224::HIS3/CEN5
	MTW1-GBP::His3MX6/MTW1-GBP::His3MX6
	mam1Δ::TRP1/mam1Δ::TRP1
26646	CDC14-ymEos3.2::KanMX6/CDC14-ymEos3.2::KanMX6	S2J
	trp1::TetR-tdTomato::LEU2/trp1::hisG
	CEN5::tetOx224::HIS3/CEN5
	MTW1-GBP::His3MX6/MTW1-GBP::His3MX6
	spo13Δ::NatMX6/spo13Δ::NatMX6
	mam1Δ::TRP1/mam1Δ::TRP1
26647	CDC14-ymEos3.2::KanMX6/CDC14-ymEos3.2::KanMX6	S2J
	trp1::TetR-tdTomato::LEU2/trp1::hisG
	CEN5::tetOx224::HIS3/CEN5
	MTW1-GBP::His3MX6/MTW1-GBP::His3MX6
	ura3::pSPO21-HRR25-nfGFP::URA3/ura3
26648	CDC14-ymEos3.2::KanMX6/CDC14-ymEos3.2::KanMX6	S2J
	trp1::TetR-tdTomato::LEU2/trp1::hisG
	CEN5::tetOx224::HIS3/CEN5
	MTW1-GBP::His3MX6/MTW1-GBP::His3MX6
	spo13Δ::NatMX6/spo13Δ::NatMX6
	ura3::pSPO21-HRR25-nfGFP::URA3/ura3
26649	CDC14-ymEos3.2::KanMX6/CDC14-ymEos3.2::KanMX6	S2J
	trp1::TetR-tdTomato::LEU2/trp1::hisG
	CEN5::tetOx224::HIS3/CEN5
	MTW1-GBP::His3MX6/MTW1-GBP::His3MX6
	mam1Δ::TRP1/mam1Δ::TRP1
	ura3::pSPO21-HRR25-nfGFP::URA3/ura3
26650	CDC14-ymEos3.2::KanMX6/CDC14-ymEos3.2::KanMX6	S2J
	trp1::TetR-tdTomato::LEU2/trp1::hisG
	CEN5::tetOx224::HIS3/CEN5
	MTW1-GBP::His3MX6/MTW1-GBP::His3MX6
	spo13Δ::NatMX6/spo13Δ::NatMX6
	mam1Δ::TRP1/mam1Δ::TRP1
	ura3::pSPO21-HRR25-nfGFP::URA3/ura3
26667	REC8-GFP::URA3/ REC8-GFP::URA3	3F-G
	trp1::TetR-tdTomato::LEU2/trp1::hisG
	CEN5::tetOx224::HIS3/CEN5
	CDC14-mNeptune2::LEU2/CDC14-mNeptune2::LEU2
	CDC5-GBP::His3MX6/CDC5
26668	REC8-GFP::URA3/ REC8-GFP::URA3	3F
	trp1::TetR-tdTomato::LEU2/trp1::hisG
	CEN5::tetOx224::HIS3/CEN5
	CDC14-mNeptune2::LEU2/CDC14-mNeptune2::LEU2
	spo13Δ::HphMX6/spo13Δ::HphMX6
	CDC5-GBP::His3MX6/CDC5
26795	pGAL1-NDT80::TRP1/pGAL1-NDT80::TRP1	5A-B, S4A-C
	ura3::pGPD1-GAL4(848).ER::URA3/ura3::pGPD1-GAL4(848).ER::URA3
	cdc20::HphMX6::pCLB2-CDC20/cdc20::HphMX6::pCLB2-CDC20
	sgo1(Y47A;Q50A;S52A)-3V5::NatMX6/sgo1(Y47A;Q50A;S52A)-3V5::NatMX6
26920	ura3::pCLB2-CDC5::URA3/ura3::pCLB2-CDC5::URA3	S2B
	CDC14-ymEos3.2::KanMX6/CDC14-ymEos3.2::KanMX6
	trp1::TetR-tdTomato::LEU2/trp1::hisG
	CEN5::tetOx224::HIS3/CEN5
	MTW1-GBP::His3MX6/MTW1-GBP::His3MX6
	cdc5::hphMX6::pSPO21-cdc5(N209A)-nfGFP::xhsv/CDC5
26921	ura3::pCLB2-CDC5::URA3/ura3::pCLB2-CDC5::URA3	S2B
	CDC14-ymEos3.2::KanMX6/CDC14-ymEos3.2::KanMX6
	trp1::TetR-tdTomato::LEU2/trp1::hisG
	CEN5::tetOx224::HIS3/CEN5
	MTW1-GBP::His3MX6/MTW1-GBP::His3MX6
	cdc5::hphMX6::pSPO21-cdc5(N209A)-nfGFP::xhsv/CDC5
	spo13Δ::NatMX6/spo13Δ::NatMX6
26973	REC8-GFP::URA3/ REC8-GFP::URA3	3G
	trp1::TetR-tdTomato::LEU2/trp1::hisG
	CEN5::tetOx224::HIS3/CEN5
	CDC14-mNeptune2::LEU2/CDC14-mNeptune2::LEU2
	mam1Δ::KanMX6/mam1Δ::KanMX6
26974	REC8-GFP::URA3/ REC8-GFP::URA3	3G
	trp1::TetR-tdTomato::LEU2/trp1::hisG
	CEN5::tetOx224::HIS3/CEN5
	CDC14-mNeptune2::LEU2/CDC14-mNeptune2::LEU2
	mam1Δ::KanMX6/mam1Δ::KanMX6
	CDC5-GBP::His3MX6/CDC5
27585	his3::HIS3p-GFP-TUB1-HIS3/ his3::HIS3p-GFP-TUB1-HIS3	S3G
	PDS1-tdTomato::KITRP1/PDS1-tdTomato::KITRP1
	sgo1::KanMX6::pCLB2-SGO1/sgo1::KanMX6::pCLB2-SGO1
27586	ndt80Δ::LEU2/ndt80Δ::LEU2	S3H
	REC8-GFP::URA3/ REC8-GFP::URA3
27587	ndt80Δ::LEU2/ndt80Δ::LEU2	S3H
	REC8-GFP::URA3/ REC8-GFP::URA3
	CDC5-GBP::His3MX6/CDC5
27594	ura3::pCLB2-CDC5::URA3/ ura3::pCLB2-CDC5::URA3	S3E-F
	CDC14-ymEos3.2::KanMX6/ CDC14-ymEos3.2::KanMX6,
	MTW1-GBP::His3MX6/ MTW1-GBP::His3MX6,
	sgo1::HphMX6::pCLB2-SGO1/ sgo1::HphMX6::pCLB2-SGO1
	trp1::TetR-tdTomato::LEU2/trp1::hisG
	CEN5::tetOx224::HIS3/CEN5
27595	ura3::pCLB2-CDC5::URA3/ ura3::pCLB2-CDC5::URA3	S3E-F
	CDC14-ymEos3.2::KanMX6/ CDC14-ymEos3.2::KanMX6,
	MTW1-GBP::His3MX6/ MTW1-GBP::His3MX6,
	sgo1::HphMX6::pCLB2-SGO1/ sgo1::HphMX6::pCLB2-SGO1
	trp1::TetR-tdTomato::LEU2/trp1::hisG
	CEN5::tetOx224::HIS3/CEN5
	CDC5-GBP::His3MX6/CDC5
